# Supplementary material for: Wastewater metaproteomics: tracking microbial and human protein biomarkers
Source: ISME Commun. 2025 Dec 18;6(1):ycaf243. doi: 10.1093/ismeco/ycaf243 (PMC12815272; doi:10.1093/ismeco/ycaf243)
Supplement: Tugui_et_al_2025_WW_metaproteomics_SI_EXCEL_DOC_ycaf243 [file tugui_et_al_2025_ww_metaproteomics_si_excel_doc_ycaf243.xlsx]

## Sheet: INDEX
		Worksheet	Content description
		GLOBAL	Global protein identification table encompassing proteins from all domains of life, listing all proteins within each protein group.
		GLOBAL_ONE_PER_GROUP	Global protein identification table encompassing proteins from all domains of life, with one representative protein per protein group.
		NORM FACTOR PER SAMPLE	Normalization factors used to normalize the samples before combining them with PeaksQ.
		MICROBES	Global protein identification table encompassing proteins from microbes, listing all proteins within each protein group.
		MICROBES_ONE_PER_GROUP	Global protein identification table encompassing proteins from microbes, with one representative protein per protein group.
		HS	Global protein identification table encompassing proteins from homo sapiens, listing all proteins within each protein group.
		HS_ONE_PER_GROUP	Global protein identification table encompassing proteins from homo sapiens, with one representative protein per protein group.
		HS relative abundances	All human proteins with their relative abundances across different time points and locations.
		HS heatmpa raw data	Raw data from heatmap shown in Figure 4.
		HS STRING COMB ANNOTATIONS	Annotation of detected human proteins with GO Cellular Components, GO Molecular Functions, KEGG pathways, Disease-associated genes, Reactome pathways, and tissue expression.
		STRING - GO molecular function	STRING GO term enrichment analysis for the molecular functions of detected human proteins.
		STRING - GO cellular component	STRING GO cellular component enrichment analysis of detected human proteins.
		STRING - KO pathways	STRING KO pathway enrichment analysis of detected human proteins.
		STRING - Diseases gene assoc	STRING disease-gene association enrichment analysis of detected human proteins.
		STRING - Tissue expression	STRING tissue expression enrichment analysis of detected human proteins.
		STRING - Reactome pathway	STRING reactome pathway enrichment analysis of detected human proteins.
		Pathogens Barlett et al.	List of potential pathogens annotated according to Bartlett et al.
		Human gut microbiome	List of taxonomic identifiers potentially associated with the gut microbiome.
		Tax Composition Phylum level	Taxonomic composition at the phylum level, across different time points and locations.
		Tax Composition Family level	Taxonomic composition at the family level, across different time points and locations.
		Human Protein Atlas	Human proteins annotated with data from the Human Protein Atlas.
		Categories WW proteins	Categorization of proteins by source includes pathogens, fecal sources, livestock, and agricultural residues.
		Two-round search eval	Evaluation of a two-round search approach using PEAKS with entrapment experiments.

## Sheet: GLOBAL
Protein Group	Protein ID	Name	Coverage (%)	#Peptides	#Unique	HP_1212_1	HP_1212_2	HP_2002_1	HP_2002_2	HP_2401_1	HP_2401_2	HP_2911_1	HP_2911_2	HP_3101_1	HP_3101_2	UT_2911_1	UT_2302_1	UT_2302_2	UT_2401_1	UT_2401_2	UT_2702_1	UT_2702_2	UT_2911_2	UT_0512_1	UT_0512_2	Avg. Mass	Description	Superkingdom	Phylum	Class	Order	Family	Genus	Species
1	56653	UniRef90_Q9Y6R7	28	94	2	3880000	2810000	2810000	758000	0	0	219000	1730000	4630000	3660000	3360000	1870000	5490000	2900000	708000	7820000	0	558000	6280000	5970000	572021	IgGFc-binding protein n=1 Tax=Homo sapiens TaxID=9606 RepID=FCGBP_HUMAN	Eukaryota	Chordata	Mammalia	Primates	Hominidae	Homo	Homo sapiens
1	607534	Q9Y6R7|FCGBP_HUMAN	28	94	2	3880000	2810000	2810000	758000	0	0	219000	1730000	4630000	3660000	3360000	1870000	5490000	2900000	708000	7820000	0	558000	6280000	5970000	572021	IgGFc-binding protein OS=Homo sapiens OX=9606 GN=FCGBP PE=1 SV=3	Eukaryota	Chordata	Mammalia	Primates	Hominidae	Homo	Homo sapiens
35	56651	UniRef90_P04264	64	44	19	123000000	346000000	872000000	263000000	202000000	291000000	279000000	420000000	222000000	320000000	876000000	233000000	287000000	1500000000	263000000	394000000	337000000	378000000	757000000	276000000	66039	Keratin type II cytoskeletal 1 n=27 Tax=Simiiformes TaxID=314293 RepID=K2C1_HUMAN	Eukaryota	Chordata	Mammalia	Primates
35	607530	P04264|K2C1_HUMAN	64	44	19	123000000	346000000	872000000	263000000	202000000	291000000	279000000	420000000	222000000	320000000	876000000	233000000	287000000	1500000000	263000000	394000000	337000000	378000000	757000000	276000000	66039	Keratin type II cytoskeletal 1 OS=Homo sapiens OX=9606 GN=KRT1 PE=1 SV=6	Eukaryota	Chordata	Mammalia	Primates	Hominidae	Homo	Homo sapiens
42	56665	UniRef90_P35527	70	39	32	86500000	219000000	499000000	211000000	104000000	175000000	224000000	228000000	164000000	228000000	730000000	137000000	181000000	994000000	159000000	155000000	154000000	203000000	722000000	204000000	62064	Keratin type I cytoskeletal 9 n=25 Tax=Simiiformes TaxID=314293 RepID=K1C9_HUMAN	Eukaryota	Chordata	Mammalia	Primates
42	607537	P35527|K1C9_HUMAN	70	39	32	86500000	219000000	499000000	211000000	104000000	175000000	224000000	228000000	164000000	228000000	730000000	137000000	181000000	994000000	159000000	155000000	154000000	203000000	722000000	204000000	62064	Keratin type I cytoskeletal 9 OS=Homo sapiens OX=9606 GN=KRT9 PE=1 SV=3	Eukaryota	Chordata	Mammalia	Primates	Hominidae	Homo	Homo sapiens
54	83509	UniRef90_P15924	25	61	19	1270000	1720000	5340000	1640000	2510000	3010000	1160000	2870000	2720000	3400000	5830000	1880000	1100000	9300000	1790000	2160000	3330000	905000	1870000	1570000	331774	Desmoplakin n=158 Tax=Tetrapoda TaxID=32523 RepID=DESP_HUMAN	Eukaryota	Chordata
54	644527	P15924|DESP_HUMAN	25	61	19	1270000	1720000	5340000	1640000	2510000	3010000	1160000	2870000	2720000	3400000	5830000	1880000	1100000	9300000	1790000	2160000	3330000	905000	1870000	1570000	331774	Desmoplakin OS=Homo sapiens OX=9606 GN=DSP PE=1 SV=3	Eukaryota	Chordata	Mammalia	Primates	Hominidae	Homo	Homo sapiens
65	56730	UniRef90_UPI001C6479EB	37	57	2	611000	3720000	2720000	3270000	5090000	4760000	1850000	5990000	2180000	2240000	6340000	2910000	2720000	2550000	4850000	1850000	1570000	4960000	2460000	2770000	169898	myosin heavy chain skeletal muscle adult-like n=1 Tax=Centrocercus urophasianus TaxID=9002 RepID=UPI001C6479EB	Eukaryota	Chordata	Aves	Galliformes	Phasianidae	Centrocercus	Centrocercus urophasianus
67	56674	UniRef90_P35908	75	43	31	42700000	121000000	271000000	84100000	97100000	122000000	77500000	155000000	103000000	96100000	171000000	71400000	80300000	113000000	82700000	295000000	133000000	156000000	164000000	155000000	65433	Keratin type II cytoskeletal 2 epidermal n=28 Tax=Simiiformes TaxID=314293 RepID=K22E_HUMAN	Eukaryota	Chordata	Mammalia	Primates
67	607540	P35908|K22E_HUMAN	75	43	31	42700000	121000000	271000000	84100000	97100000	122000000	77500000	155000000	103000000	96100000	171000000	71400000	80300000	113000000	82700000	295000000	133000000	156000000	164000000	155000000	65433	Keratin type II cytoskeletal 2 epidermal OS=Homo sapiens OX=9606 GN=KRT2 PE=1 SV=2	Eukaryota	Chordata	Mammalia	Primates	Hominidae	Homo	Homo sapiens
68	56662	UniRef90_P13645	63	38	17	48900000	138000000	307000000	96800000	70400000	118000000	82500000	214000000	94700000	114000000	213000000	112000000	101000000	429000000	107000000	242000000	192000000	154000000	152000000	113000000	58827	Keratin type I cytoskeletal 10 n=24 Tax=Boreoeutheria TaxID=1437010 RepID=K1C10_HUMAN	Eukaryota	Chordata	Mammalia
68	607539	P13645|K1C10_HUMAN	63	38	17	48900000	138000000	307000000	96800000	70400000	118000000	82500000	214000000	94700000	114000000	213000000	112000000	101000000	429000000	107000000	242000000	192000000	154000000	152000000	113000000	58827	Keratin type I cytoskeletal 10 OS=Homo sapiens OX=9606 GN=KRT10 PE=1 SV=6	Eukaryota	Chordata	Mammalia	Primates	Hominidae	Homo	Homo sapiens
74	56775	UniRef90_Q02817	13	50	3	7440000	8090000	15900000	6180000	1530000	2990000	3560000	11800000	10000000	13500000	11000000	15100000	12100000	13600000	9780000	16500000	7620000	10400000	18900000	19700000	550844	Mucin-2 n=1 Tax=Homo sapiens TaxID=9606 RepID=MUC2_HUMAN	Eukaryota	Chordata	Mammalia	Primates	Hominidae	Homo	Homo sapiens
74	607544	Q02817|MUC2_HUMAN	13	50	3	7440000	8090000	15900000	6180000	1530000	2990000	3560000	11800000	10000000	13500000	11000000	15100000	12100000	13600000	9780000	16500000	7620000	10400000	18900000	19700000	550844	Mucin-2 OS=Homo sapiens OX=9606 GN=MUC2 PE=1 SV=3	Eukaryota	Chordata	Mammalia	Primates	Hominidae	Homo	Homo sapiens
79	56824	UniRef90_P15144	40	39	35	17100000	26600000	22800000	16300000	16200000	15300000	13400000	22500000	23600000	33000000	54300000	27300000	52600000	34900000	39400000	57100000	51600000	32100000	37800000	40800000	109539	Aminopeptidase N n=23 Tax=Catarrhini TaxID=9526 RepID=AMPN_HUMAN	Eukaryota	Chordata	Mammalia	Primates
79	607557	P15144|AMPN_HUMAN	40	39	35	17100000	26600000	22800000	16300000	16200000	15300000	13400000	22500000	23600000	33000000	54300000	27300000	52600000	34900000	39400000	57100000	51600000	32100000	37800000	40800000	109539	Aminopeptidase N OS=Homo sapiens OX=9606 GN=ANPEP PE=1 SV=4	Eukaryota	Chordata	Mammalia	Primates	Hominidae	Homo	Homo sapiens
88	56941	UniRef90_P08779	74	41	2	1090000	2150000	11600000	1280000	8760000	2950000	2420000	5040000	1420000	1420000	10500000	2280000	2790000	101000000	2770000	2660000	2050000	3880000	1760000	4050000	51268	Keratin type I cytoskeletal 16 n=19 Tax=Catarrhini TaxID=9526 RepID=K1C16_HUMAN	Eukaryota	Chordata	Mammalia	Primates
88	607562	P08779|K1C16_HUMAN	74	41	2	1090000	2150000	11600000	1280000	8760000	2950000	2420000	5040000	1420000	1420000	10500000	2280000	2790000	101000000	2770000	2660000	2050000	3880000	1760000	4050000	51268	Keratin type I cytoskeletal 16 OS=Homo sapiens OX=9606 GN=KRT16 PE=1 SV=4	Eukaryota	Chordata	Mammalia	Primates	Hominidae	Homo	Homo sapiens
92	56673	UniRef90_P02768	69	46	35	179000000	262000000	317000000	171000000	106000000	155000000	104000000	261000000	230000000	305000000	267000000	182000000	183000000	230000000	225000000	319000000	328000000	305000000	266000000	294000000	69367	Albumin n=24 Tax=cellular organisms TaxID=131567 RepID=ALBU_HUMAN
92	607535	P02768|ALBU_HUMAN	69	46	35	179000000	262000000	317000000	171000000	106000000	155000000	104000000	261000000	230000000	305000000	267000000	182000000	183000000	230000000	225000000	319000000	328000000	305000000	266000000	294000000	69367	Albumin OS=Homo sapiens OX=9606 GN=ALB PE=1 SV=2	Eukaryota	Chordata	Mammalia	Primates	Hominidae	Homo	Homo sapiens
104	56944	UniRef90_P02533	67	37	3	859000	4450000	15900000	1980000	3180000	3840000	5360000	9330000	2330000	3560000	18400000	3500000	3280000	71400000	4400000	5820000	3720000	5430000	4930000	4740000	51562	Keratin type I cytoskeletal 14 n=73 Tax=Eutheria TaxID=9347 RepID=K1C14_HUMAN	Eukaryota	Chordata	Mammalia
104	56945	UniRef90_H2QCZ7	67	37	3	859000	4450000	15900000	1980000	3180000	3840000	5360000	9330000	2330000	3560000	18400000	3500000	3280000	71400000	4400000	5820000	3720000	5430000	4930000	4740000	51849	Keratin 14 n=6 Tax=Boreoeutheria TaxID=1437010 RepID=H2QCZ7_PANTR	Eukaryota	Chordata	Mammalia
104	607561	P02533|K1C14_HUMAN	67	37	3	859000	4450000	15900000	1980000	3180000	3840000	5360000	9330000	2330000	3560000	18400000	3500000	3280000	71400000	4400000	5820000	3720000	5430000	4930000	4740000	51562	Keratin type I cytoskeletal 14 OS=Homo sapiens OX=9606 GN=KRT14 PE=1 SV=4	Eukaryota	Chordata	Mammalia	Primates	Hominidae	Homo	Homo sapiens
106	56739	UniRef90_A0A2S7I4H9	52	39	30	13800000	18400000	8440000	9740000	5050000	9780000	11000000	9930000	9340000	16400000	12600000	21600000	13500000	14500000	17300000	17800000	18400000	13100000	11700000	9630000	101480	SusC/RagA family TonB-linked outer membrane protein n=1 Tax=Cloacibacterium normanense TaxID=237258 RepID=A0A2S7I4H9_9FLAO	Bacteria	Bacteroidota	Flavobacteriia	Flavobacteriales	Weeksellaceae	Cloacibacterium	Cloacibacterium normanense
113	1704	UniRef100_A0AAD0SQ64	54	42	10	1170000	2250000	1010000	548000	597000	364000	963000	971000	1390000	1220000	371000	1070000	972000	1770000	765000	1200000	2130000	531000	1370000	519000	105474	Periplasmic nitrate reductase NapAB large subunit n=1 Tax=Arcobacter suis CECT 7833 TaxID=663365 RepID=A0AAD0SQ64_9BACT	Bacteria	Campylobacterota	Epsilonproteobacteria	Campylobacterales	Arcobacteraceae	Arcobacter	Arcobacter suis
115	607566	P04259|K2C6B_HUMAN	58	39	3	475000	909000	5800000	1140000	3560000	1010000	1350000	2280000	882000	620000	5100000	1560000	969000	42300000	1090000	1160000	703000	2130000	611000	2350000	60067	Keratin type II cytoskeletal 6B OS=Homo sapiens OX=9606 GN=KRT6B PE=1 SV=5	Eukaryota	Chordata	Mammalia	Primates	Hominidae	Homo	Homo sapiens
122	607533	P19961|AMY2B_HUMAN	66	26	3	25500000	24700000	18100000	13200000	9910000	10600000	20600000	17500000	31100000	26100000	15100000	8210000	13500000	7430000	12800000	19700000	19700000	14300000	24000000	20900000	57710	Alpha-amylase 2B OS=Homo sapiens OX=9606 GN=AMY2B PE=1 SV=1	Eukaryota	Chordata	Mammalia	Primates	Hominidae	Homo	Homo sapiens
126	83635	UniRef90_A0A6P1KLI8	25	33	11	7300000	7520000	15500000	13300000	7560000	7360000	6730000	10200000	6010000	10300000	17600000	24700000	20600000	19000000	19700000	30300000	23000000	15600000	17100000	20300000	211874	Uncharacterized protein n=1 Tax=Moraxella osloensis TaxID=34062 RepID=A0A6P1KLI8_MOROS	Bacteria	Pseudomonadota	Gammaproteobacteria	Moraxellales	Moraxellaceae	Moraxella	Moraxella osloensis
128	56818	UniRef90_P02789	57	36	5	2860000	4640000	8420000	2220000	582000	1210000	1370000	5560000	5190000	5680000	3920000	552000	549000	908000	898000	3250000	3790000	6130000	1360000	1520000	77777	Ovotransferrin n=3 Tax=cellular organisms TaxID=131567 RepID=TRFE_CHICK
129	30632	UniRef100_A0AAD0TSK7	30	42	12	2260000	2690000	3700000	3380000	3010000	3630000	2870000	3420000	2640000	2640000	3940000	4970000	6480000	4010000	4870000	6200000	8460000	2800000	5900000	4980000	167677	DNA-directed RNA polymerase beta' subunit n=1 Tax=Aliarcobacter cryaerophilus ATCC 43158 TaxID=1032070 RepID=A0AAD0TSK7_9BACT	Bacteria	Campylobacterota	Epsilonproteobacteria	Campylobacterales	Arcobacteraceae	Aliarcobacter	Aliarcobacter cryaerophilus
138	56993	UniRef90_UPI0018AC139F	35	36	22	5860000	7880000	7720000	4830000	5790000	5000000	4650000	6840000	7560000	8150000	5820000	20700000	16400000	7420000	6510000	19500000	20600000	6370000	10200000	8870000	142810	hypothetical protein n=5 Tax=Lachnospiraceae TaxID=186803 RepID=UPI0018AC139F	Bacteria	Bacillota	Clostridia	Eubacteriales	Lachnospiraceae
151	56769	UniRef90_A0A8V0ZZF1	54	35	4	5490000	7620000	11900000	3520000	1240000	2010000	2470000	6890000	7920000	9910000	5380000	1850000	2780000	4180000	3730000	6190000	7980000	5380000	3380000	3830000	77528	Ovotransferrin n=1 Tax=Gallus gallus TaxID=9031 RepID=A0A8V0ZZF1_CHICK	Eukaryota	Chordata	Aves	Galliformes	Phasianidae	Gallus	Gallus gallus
154	56883	UniRef90_P02787	54	36	32	9900000	11100000	10500000	5680000	3980000	5470000	4950000	13000000	11100000	8190000	11700000	7120000	8140000	8580000	7610000	18700000	16000000	15400000	8220000	13600000	77050	Serotransferrin n=25 Tax=Catarrhini TaxID=9526 RepID=TRFE_HUMAN	Eukaryota	Chordata	Mammalia	Primates
154	607556	P02787|TRFE_HUMAN	54	36	32	9900000	11100000	10500000	5680000	3980000	5470000	4950000	13000000	11100000	8190000	11700000	7120000	8140000	8580000	7610000	18700000	16000000	15400000	8220000	13600000	77050	Serotransferrin OS=Homo sapiens OX=9606 GN=TF PE=1 SV=4	Eukaryota	Chordata	Mammalia	Primates	Hominidae	Homo	Homo sapiens
159	56952	UniRef90_P13647	55	36	2	615000	782000	6460000	1320000	1150000	1070000	1730000	2750000	2470000	1550000	3140000	1080000	1910000	24000000	2710000	2860000	3010000	2990000	3450000	4500000	62378	Keratin type II cytoskeletal 5 n=46 Tax=Amniota TaxID=32524 RepID=K2C5_HUMAN	Eukaryota	Chordata
159	607581	P13647|K2C5_HUMAN	55	36	2	615000	782000	6460000	1320000	1150000	1070000	1730000	2750000	2470000	1550000	3140000	1080000	1910000	24000000	2710000	2860000	3010000	2990000	3450000	4500000	62378	Keratin type II cytoskeletal 5 OS=Homo sapiens OX=9606 GN=KRT5 PE=1 SV=3	Eukaryota	Chordata	Mammalia	Primates	Hominidae	Homo	Homo sapiens
161	30358	UniRef100_A0A4Q0ZI95	31	39	3	463000	394000	1230000	979000	858000	1000000	813000	413000	379000	666000	1930000	2680000	2830000	1630000	1930000	3820000	4210000	1670000	1790000	1680000	155374	DNA-directed RNA polymerase subunit beta n=1 Tax=Arcobacter cloacae TaxID=1054034 RepID=A0A4Q0ZI95_9BACT	Bacteria	Campylobacterota	Epsilonproteobacteria	Campylobacterales	Arcobacteraceae	Arcobacter	Arcobacter cloacae
171	56783	UniRef90_P02788	55	33	19	6850000	9640000	8560000	5390000	3030000	4680000	3750000	7330000	7930000	10200000	9140000	8180000	10000000	10300000	10800000	16900000	18800000	7620000	9890000	11400000	78182	Lactotransferrin n=11 Tax=cellular organisms TaxID=131567 RepID=TRFL_HUMAN
171	607547	P02788|TRFL_HUMAN	55	33	19	6850000	9640000	8560000	5390000	3030000	4680000	3750000	7330000	7930000	10200000	9140000	8180000	10000000	10300000	10800000	16900000	18800000	7620000	9890000	11400000	78182	Lactotransferrin OS=Homo sapiens OX=9606 GN=LTF PE=1 SV=6	Eukaryota	Chordata	Mammalia	Primates	Hominidae	Homo	Homo sapiens
173	28868	UniRef90_A1TKQ5	59	33	2	5930000	12000000	4020000	10300000	2710000	8540000	9600000	5270000	5890000	5120000	11100000	3610000	3790000	3640000	3290000	4260000	3190000	1700000	9470000	4980000	57008	Chaperonin GroEL n=451 Tax=root TaxID=1 RepID=CH60_PARC0
182	56918	UniRef90_E2ZF58	48	35	9	2110000	5310000	4290000	2330000	5540000	5870000	2660000	4750000	4400000	4250000	6690000	5640000	5740000	5880000	5220000	7020000	6940000	8430000	8500000	9260000	98171	Pyruvate phosphate dikinase n=37 Tax=Eubacteriales TaxID=186802 RepID=E2ZF58_9FIRM	Bacteria	Bacillota	Clostridia	Eubacteriales
186	245	UniRef100_UPI00112F0541	61	32	5	5530000	3150000	5820000	4140000	2250000	963000	2080000	5580000	5100000	2950000	1190000	1620000	2740000	3080000	2270000	3060000	4740000	1190000	2830000	3370000	61305	nitrite reductase n=1 Tax=Aliarcobacter cryaerophilus TaxID=28198 RepID=UPI00112F0541	Bacteria	Campylobacterota	Epsilonproteobacteria	Campylobacterales	Arcobacteraceae	Aliarcobacter	Aliarcobacter cryaerophilus
187	30573	UniRef90_A0A5C5E7M1	56	33	22	2230000	6020000	4930000	942000	3420000	5710000	744000	1530000	705000	1900000	2710000	5560000	4270000	7070000	4820000	2380000	7460000	5240000	886000	1420000	95958	Aldehyde-alcohol dehydrogenase n=13 Tax=root TaxID=1 RepID=A0A5C5E7M1_9LACT
190	83724	UniRef90_UPI001C4CAC9A	29	26	9	1180000	1600000	5700000	4110000	3590000	2600000	776000	823000	7630000	10300000	3500000	6630000	3750000	7910000	13300000	6390000	6550000	3930000	2450000	3230000	148034	YadA-like family protein n=1 Tax=Acinetobacter sp. SwsAc5 TaxID=2749438 RepID=UPI001C4CAC9A	Bacteria	Pseudomonadota	Gammaproteobacteria	Moraxellales	Moraxellaceae	Acinetobacter	Acinetobacter sp. SwsAc5
206	3057	UniRef100_A0A7Y6PFJ3	58	28	3	4620000	6370000	2530000	3720000	2870000	5100000	4640000	2680000	4680000	5290000	3060000	1140000	1600000	1440000	4340000	2790000	1870000	1140000	4150000	5350000	60921	Tetratricopeptide repeat protein n=1 Tax=Phocaeicola vulgatus TaxID=821 RepID=A0A7Y6PFJ3_PHOVU	Bacteria	Bacteroidota	Bacteroidia	Bacteroidales	Bacteroidaceae	Phocaeicola	Phocaeicola vulgatus
206	3059	UniRef100_I9U8F3	58	28	3	4620000	6370000	2530000	3720000	2870000	5100000	4640000	2680000	4680000	5290000	3060000	1140000	1600000	1440000	4340000	2790000	1870000	1140000	4150000	5350000	60891	Tetratricopeptide repeat protein n=5 Tax=Phocaeicola TaxID=909656 RepID=I9U8F3_PHOVU	Bacteria	Bacteroidota	Bacteroidia	Bacteroidales	Bacteroidaceae	Phocaeicola
206	3061	UniRef100_UPI00189E95A3	58	28	3	4620000	6370000	2530000	3720000	2870000	5100000	4640000	2680000	4680000	5290000	3060000	1140000	1600000	1440000	4340000	2790000	1870000	1140000	4150000	5350000	60921	tetratricopeptide repeat protein n=1 Tax=Phocaeicola vulgatus TaxID=821 RepID=UPI00189E95A3	Bacteria	Bacteroidota	Bacteroidia	Bacteroidales	Bacteroidaceae	Phocaeicola	Phocaeicola vulgatus
206	3062	UniRef100_A0A174ESU8	58	28	3	4620000	6370000	2530000	3720000	2870000	5100000	4640000	2680000	4680000	5290000	3060000	1140000	1600000	1440000	4340000	2790000	1870000	1140000	4150000	5350000	60819	Plasminogen binding protein n=5 Tax=root TaxID=1 RepID=A0A174ESU8_PHOVU
206	3060	UniRef100_UPI00234D220A	58	28	3	4620000	6370000	2530000	3720000	2870000	5100000	4640000	2680000	4680000	5290000	3060000	1140000	1600000	1440000	4340000	2790000	1870000	1140000	4150000	5350000	60864	tetratricopeptide repeat protein n=1 Tax=Phocaeicola vulgatus TaxID=821 RepID=UPI00234D220A	Bacteria	Bacteroidota	Bacteroidia	Bacteroidales	Bacteroidaceae	Phocaeicola	Phocaeicola vulgatus
206	3058	UniRef100_A0A6I0ZSH0	58	28	3	4620000	6370000	2530000	3720000	2870000	5100000	4640000	2680000	4680000	5290000	3060000	1140000	1600000	1440000	4340000	2790000	1870000	1140000	4150000	5350000	60877	Tetratricopeptide repeat protein n=1 Tax=Phocaeicola vulgatus TaxID=821 RepID=A0A6I0ZSH0_PHOVU	Bacteria	Bacteroidota	Bacteroidia	Bacteroidales	Bacteroidaceae	Phocaeicola	Phocaeicola vulgatus
209	28835	UniRef90_A0A444YLX0	61	24	10	20400000	20900000	25000000	35200000	14500000	20600000	8810000	14000000	18400000	25900000	11100000	6680000	24300000	17500000	15800000	24400000	22200000	8680000	14800000	12500000	65211	Cupin type-1 domain-containing protein n=5 Tax=Arachis TaxID=3817 RepID=A0A444YLX0_ARAHY	Eukaryota	Streptophyta	Magnoliopsida	Fabales	Fabaceae	Arachis
222	56928	UniRef90_A0A0M6WQN5	45	35	11	8040000	9360000	18900000	5950000	3540000	7540000	5660000	6170000	7500000	6350000	18800000	4570000	4890000	22100000	5820000	10900000	11300000	6130000	12600000	9910000	89693	BIG2 domain-containing protein n=2 Tax=Roseburia TaxID=841 RepID=A0A0M6WQN5_9FIRM	Bacteria	Bacillota	Clostridia	Eubacteriales	Lachnospiraceae	Roseburia
224	56861	UniRef90_P27487	36	30	21	14000000	18200000	19500000	15000000	11600000	10900000	9250000	11200000	24300000	37200000	23400000	15900000	16600000	17200000	19000000	27000000	28600000	9350000	24700000	32100000	88279	Dipeptidyl peptidase 4 n=55 Tax=Boreoeutheria TaxID=1437010 RepID=DPP4_HUMAN	Eukaryota	Chordata	Mammalia
224	607563	P27487|DPP4_HUMAN	36	30	21	14000000	18200000	19500000	15000000	11600000	10900000	9250000	11200000	24300000	37200000	23400000	15900000	16600000	17200000	19000000	27000000	28600000	9350000	24700000	32100000	88279	Dipeptidyl peptidase 4 OS=Homo sapiens OX=9606 GN=DPP4 PE=1 SV=2	Eukaryota	Chordata	Mammalia	Primates	Hominidae	Homo	Homo sapiens
225	56894	UniRef90_D1PDW5	59	36	4	1830000	4090000	3190000	1630000	2540000	2670000	1490000	3740000	2630000	2690000	4880000	3370000	2890000	3750000	3400000	4360000	3920000	4450000	5750000	6660000	59073	Phosphoenolpyruvate carboxykinase (ATP) n=13 Tax=Prevotellaceae TaxID=171552 RepID=D1PDW5_9BACT	Bacteria	Bacteroidota	Bacteroidia	Bacteroidales	Prevotellaceae
226	56959	UniRef90_A0A1E5UG97	41	32	19	13000000	13200000	7900000	7140000	8930000	8140000	6430000	7900000	4980000	5870000	856000	2990000	3390000	976000	1040000	976000	803000	746000	1330000	1060000	99762	Pyruvate phosphate dikinase n=5 Tax=root TaxID=1 RepID=A0A1E5UG97_9FLAO
248	28902	UniRef90_B9MDC5	52	28	2	19700000	38300000	11000000	42400000	5880000	26700000	36300000	8810000	21800000	14300000	43300000	3050000	3050000	4680000	6860000	3000000	3330000	1280000	30400000	11900000	57199	Chaperonin GroEL n=131 Tax=Bacteria TaxID=2 RepID=CH60_ACIET
254	56846	UniRef90_P01009	65	29	4	140000000	157000000	132000000	126000000	113000000	113000000	97500000	97300000	203000000	239000000	172000000	70000000	98700000	105000000	116000000	193000000	186000000	84200000	195000000	222000000	46737	Alpha-1-antitrypsin n=22 Tax=Catarrhini TaxID=9526 RepID=A1AT_HUMAN	Eukaryota	Chordata	Mammalia	Primates
254	607548	P01009|A1AT_HUMAN	65	29	4	140000000	157000000	132000000	126000000	113000000	113000000	97500000	97300000	203000000	239000000	172000000	70000000	98700000	105000000	116000000	193000000	186000000	84200000	195000000	222000000	46737	Alpha-1-antitrypsin OS=Homo sapiens OX=9606 GN=SERPINA1 PE=1 SV=3	Eukaryota	Chordata	Mammalia	Primates	Hominidae	Homo	Homo sapiens
256	28891	UniRef90_A0AAD4Y9E4	16	25	10	1760000	1180000	2780000	1600000	407000	896000	1020000	2080000	3110000	2820000	4420000	3020000	3640000	2910000	1860000	1790000	966000	3780000	3420000	3230000	199370	Uncharacterized protein n=1 Tax=Ovis ammon polii TaxID=230172 RepID=A0AAD4Y9E4_OVIAM	Eukaryota	Chordata	Mammalia	Artiodactyla	Bovidae	Ovis	Ovis ammon
274	57217	UniRef90_A0A413QUQ1	58	22	3	4920000	4500000	1950000	638000	633000	1020000	402000	1020000	1640000	1170000	613000	2880000	965000	1080000	987000	1900000	2650000	786000	2130000	1130000	48195	Flagellin (Fragment) n=3 Tax=Agathobacter TaxID=1766253 RepID=A0A413QUQ1_9FIRM	Bacteria	Bacillota	Clostridia	Eubacteriales	Lachnospiraceae	Agathobacter
291	30402	UniRef90_A0A6M8EKQ8	39	30	5	467000	1320000	2040000	627000	1740000	3010000	183000	747000	269000	2750000	1650000	5040000	6010000	2080000	1540000	4200000	3480000	1730000	811000	1910000	92175	Aconitate hydratase B n=6 Tax=Arcobacteraceae TaxID=2808963 RepID=A0A6M8EKQ8_9BACT	Bacteria	Campylobacterota	Epsilonproteobacteria	Campylobacterales	Arcobacteraceae
305	28941	UniRef90_A9BXL3	46	27	5	3190000	2380000	1800000	1150000	1110000	1120000	628000	1480000	3260000	2740000	651000	3160000	2410000	1860000	1960000	5740000	3330000	740000	1090000	927000	57159	Chaperonin GroEL n=50 Tax=Bacteria TaxID=2 RepID=CH60_DELAS
309	56927	UniRef90_UPI0027E2B558	50	30	2	15900000	8070000	19400000	18100000	14900000	20000000	7490000	20200000	7770000	8570000	11400000	20900000	16600000	14100000	11200000	15700000	8170000	23500000	19300000	23500000	59164	phosphoenolpyruvate carboxykinase (ATP) n=1 Tax=Prevotella sp. TaxID=59823 RepID=UPI0027E2B558	Bacteria	Bacteroidota	Bacteroidia	Bacteroidales	Prevotellaceae	Prevotella	Prevotella sp.
313	30834	UniRef90_A0A9E0AAS9	53	25	23	11800000	16100000	25300000	14100000	24500000	25300000	9580000	14500000	19000000	21900000	12800000	54600000	49100000	34300000	31600000	51600000	59000000	15600000	14400000	13200000	62062	Urease subunit alpha n=2 Tax=Flavobacteriaceae TaxID=49546 RepID=A0A9E0AAS9_FLASP	Bacteria	Bacteroidota	Flavobacteriia	Flavobacteriales	Flavobacteriaceae
315	4510	UniRef100_A0A251UYX1	43	26	12	7700000	13000000	15600000	9470000	8260000	79200000	16700000	18800000	12800000	14500000	28900000	15400000	10200000	9330000	13700000	16400000	9710000	17200000	20200000	14900000	95969	Putative 11-S seed storage protein plant RmlC-like jelly roll fold protein n=1 Tax=Helianthus annuus TaxID=4232 RepID=A0A251UYX1_HELAN	Eukaryota	Streptophyta	Magnoliopsida	Asterales	Asteraceae	Helianthus	Helianthus annuus
315	29664	UniRef90_A0A251UYX1	43	26	12	7700000	13000000	15600000	9470000	8260000	79200000	16700000	18800000	12800000	14500000	28900000	15400000	10200000	9330000	13700000	16400000	9710000	17200000	20200000	14900000	95969	Putative 11-S seed storage protein plant RmlC-like jelly roll fold protein n=1 Tax=Helianthus annuus TaxID=4232 RepID=A0A251UYX1_HELAN	Eukaryota	Streptophyta	Magnoliopsida	Asterales	Asteraceae	Helianthus	Helianthus annuus
335	57062	UniRef90_A0A6G1VM28	56	26	4	11300000	14200000	24700000	13900000	16400000	22800000	7080000	15200000	16200000	23800000	19100000	16300000	16400000	19600000	15100000	21700000	20000000	13200000	20300000	20400000	48955	Glutamate dehydrogenase n=13 Tax=root TaxID=1 RepID=A0A6G1VM28_9BACT
338	56876	UniRef90_P09923	49	20	5	5410000	2850000	1840000	5720000	837000	1590000	4590000	5420000	6990000	9250000	6380000	4400000	4420000	4830000	2020000	5080000	2380000	2680000	8780000	7380000	56812	Intestinal-type alkaline phosphatase n=19 Tax=Simiiformes TaxID=314293 RepID=PPBI_HUMAN	Eukaryota	Chordata	Mammalia	Primates
338	607568	P09923|PPBI_HUMAN	49	20	5	5410000	2850000	1840000	5720000	837000	1590000	4590000	5420000	6990000	9250000	6380000	4400000	4420000	4830000	2020000	5080000	2380000	2680000	8780000	7380000	56812	Intestinal-type alkaline phosphatase OS=Homo sapiens OX=9606 GN=ALPI PE=1 SV=2	Eukaryota	Chordata	Mammalia	Primates	Hominidae	Homo	Homo sapiens
339	57411	UniRef90_A0A6G1VRC1	29	24	15	5390000	9580000	4550000	3290000	2060000	3020000	4010000	7710000	3420000	5110000	3190000	3390000	4400000	3160000	4770000	5690000	6120000	2940000	5890000	7590000	113869	TonB-dependent receptor n=5 Tax=root TaxID=1 RepID=A0A6G1VRC1_9BACT
341	56773	UniRef90_UPI001BCDE8F7	50	24	10	23500000	30000000	22500000	20400000	17200000	20400000	10900000	12800000	14700000	16700000	1720000	1480000	506000	767000	1600000	1600000	1840000	1450000	2910000	1720000	73851	Sec-dependent nitrous-oxide reductase n=1 Tax=Cloacibacterium caeni TaxID=2004710 RepID=UPI001BCDE8F7	Bacteria	Bacteroidota	Flavobacteriia	Flavobacteriales	Weeksellaceae	Cloacibacterium	Cloacibacterium caeni
352	58437	UniRef90_A0A6A7VK88	33	27	3	2270000	2730000	2640000	1460000	1850000	1100000	1910000	3030000	723000	23100000	3600000	3600000	3180000	3150000	3450000	5900000	4880000	2680000	4370000	5240000	119490	TonB-dependent receptor n=5 Tax=Prevotellaceae TaxID=171552 RepID=A0A6A7VK88_9BACT	Bacteria	Bacteroidota	Bacteroidia	Bacteroidales	Prevotellaceae
355	14518	UniRef100_E5V5S7	30	27	22	3290000	6400000	3450000	4820000	1760000	1680000	5430000	4900000	8080000	5210000	6130000	3170000	3850000	2260000	3710000	4640000	5120000	11300000	4530000	5810000	117056	Cell surface protein n=1 Tax=Bacteroides sp. 4_1_36 TaxID=457393 RepID=E5V5S7_9BACE	Bacteria	Bacteroidota	Bacteroidia	Bacteroidales	Bacteroidaceae	Bacteroides	Bacteroides sp. 4_1_36
355	38185	UniRef90_E5V5S7	30	27	22	3290000	6400000	3450000	4820000	1760000	1680000	5430000	4900000	8080000	5210000	6130000	3170000	3850000	2260000	3710000	4640000	5120000	11300000	4530000	5810000	117056	Cell surface protein n=16 Tax=Bacteroides TaxID=816 RepID=E5V5S7_9BACE	Bacteria	Bacteroidota	Bacteroidia	Bacteroidales	Bacteroidaceae	Bacteroides
355	14509	UniRef100_UPI002541E6BA	32	27	22	3290000	6400000	3450000	4820000	1760000	1680000	5430000	4900000	8080000	5210000	6130000	3170000	3850000	2260000	3710000	4640000	5120000	11300000	4530000	5810000	111631	hypothetical protein n=1 Tax=Bacteroides sp. D20 TaxID=585543 RepID=UPI002541E6BA	Bacteria	Bacteroidota	Bacteroidia	Bacteroidales	Bacteroidaceae	Bacteroides	Bacteroides sp. D20
355	14516	UniRef100_A0A3A5Y3Z5	30	27	22	3290000	6400000	3450000	4820000	1760000	1680000	5430000	4900000	8080000	5210000	6130000	3170000	3850000	2260000	3710000	4640000	5120000	11300000	4530000	5810000	117042	Cell surface protein n=1 Tax=Bacteroides sp. AF25-17LB TaxID=2292922 RepID=A0A3A5Y3Z5_9BACE	Bacteria	Bacteroidota	Bacteroidia	Bacteroidales	Bacteroidaceae	Bacteroides	Bacteroides sp. AF25-17LB
355	14517	UniRef100_A0A3A5SQW2	30	27	22	3290000	6400000	3450000	4820000	1760000	1680000	5430000	4900000	8080000	5210000	6130000	3170000	3850000	2260000	3710000	4640000	5120000	11300000	4530000	5810000	117027	Cell surface protein n=1 Tax=Bacteroides sp. AM30-16 TaxID=2292949 RepID=A0A3A5SQW2_9BACE	Bacteria	Bacteroidota	Bacteroidia	Bacteroidales	Bacteroidaceae	Bacteroides	Bacteroides sp. AM30-16
355	14519	UniRef100_UPI001D061DD9	30	27	22	3290000	6400000	3450000	4820000	1760000	1680000	5430000	4900000	8080000	5210000	6130000	3170000	3850000	2260000	3710000	4640000	5120000	11300000	4530000	5810000	117043	hypothetical protein n=1 Tax=Bacteroides uniformis TaxID=820 RepID=UPI001D061DD9	Bacteria	Bacteroidota	Bacteroidia	Bacteroidales	Bacteroidaceae	Bacteroides	Bacteroides uniformis
355	14520	UniRef100_A0A374PV33	30	27	22	3290000	6400000	3450000	4820000	1760000	1680000	5430000	4900000	8080000	5210000	6130000	3170000	3850000	2260000	3710000	4640000	5120000	11300000	4530000	5810000	117028	Cell surface protein n=6 Tax=Bacteroides TaxID=816 RepID=A0A374PV33_9BACE	Bacteria	Bacteroidota	Bacteroidia	Bacteroidales	Bacteroidaceae	Bacteroides
368	28894	UniRef90_A0A143YB86	81	20	9	2870000	1880000	3910000	1410000	2490000	2610000	1610000	2190000	876000	1010000	2380000	2900000	1850000	6580000	3080000	1470000	6880000	2720000	1940000	3530000	35631	Glyceraldehyde-3-phosphate dehydrogenase n=12 Tax=root TaxID=1 RepID=A0A143YB86_9LACT
373	33950	UniRef100_A0A699GMR7	11	23	7	3410000	2270000	2260000	4600000	540000	649000	2040000	1750000	4960000	3710000	247000	247000	1510000	143000	0	592000	671000	340000	50200	13500	263884	Small ribosomal subunit protein uS14c n=1 Tax=Tanacetum cinerariifolium TaxID=118510 RepID=A0A699GMR7_TANCI	Eukaryota	Streptophyta	Magnoliopsida	Asterales	Asteraceae	Tanacetum	Tanacetum cinerariifolium
373	33951	UniRef90_A0A699GMR7	11	23	7	3410000	2270000	2260000	4600000	540000	649000	2040000	1750000	4960000	3710000	247000	247000	1510000	143000	0	592000	671000	340000	50200	13500	263884	Small ribosomal subunit protein uS14c n=1 Tax=Tanacetum cinerariifolium TaxID=118510 RepID=A0A699GMR7_TANCI	Eukaryota	Streptophyta	Magnoliopsida	Asterales	Asteraceae	Tanacetum	Tanacetum cinerariifolium
377	3508	UniRef100_A0A7J5G6A0	36	30	3	445000	1200000	1620000	718000	584000	698000	0	1570000	452000	2030000	774000	2130000	1480000	1400000	1870000	2630000	2310000	4290000	2550000	2130000	117079	DUF4988 domain-containing protein n=1 Tax=Phocaeicola vulgatus TaxID=821 RepID=A0A7J5G6A0_PHOVU	Bacteria	Bacteroidota	Bacteroidia	Bacteroidales	Bacteroidaceae	Phocaeicola	Phocaeicola vulgatus
377	3510	UniRef100_UPI0026E1CB40	36	30	3	445000	1200000	1620000	718000	584000	698000	0	1570000	452000	2030000	774000	2130000	1480000	1400000	1870000	2630000	2310000	4290000	2550000	2130000	117107	PL29 family lyase N-terminal domain-containing protein n=1 Tax=Bacteroides caecimuris TaxID=1796613 RepID=UPI0026E1CB40	Bacteria	Bacteroidota	Bacteroidia	Bacteroidales	Bacteroidaceae	Bacteroides	Bacteroides caecimuris
399	57032	UniRef90_C4ZBL1	62	35	2	580000	2890000	2600000	649000	641000	1490000	0	1250000	1320000	1440000	2270000	1530000	1350000	3460000	1800000	2980000	3230000	1640000	2870000	2560000	59053	Phosphoenolpyruvate carboxykinase (ATP) n=12 Tax=Bacillota TaxID=1239 RepID=PCKA_AGARV	Bacteria	Bacillota
412	265196	UniRef90_P14923	46	25	14	1660000	1310000	5220000	1240000	1360000	1740000	881000	786000	1040000	1880000	7910000	727000	1050000	11000000	1900000	989000	2510000	866000	2460000	1770000	81745	Junction plakoglobin n=128 Tax=Eutheria TaxID=9347 RepID=PLAK_HUMAN	Eukaryota	Chordata	Mammalia
412	963333	P14923|PLAK_HUMAN	46	25	14	1660000	1310000	5220000	1240000	1360000	1740000	881000	786000	1040000	1880000	7910000	727000	1050000	11000000	1900000	989000	2510000	866000	2460000	1770000	81745	Junction plakoglobin OS=Homo sapiens OX=9606 GN=JUP PE=1 SV=3	Eukaryota	Chordata	Mammalia	Primates	Hominidae	Homo	Homo sapiens
419	57404	UniRef90_A0A6L8T0P3	25	26	17	3460000	4320000	3510000	2480000	2710000	2620000	2710000	2620000	5130000	5880000	2810000	910000	2530000	2390000	2740000	3800000	4350000	2240000	3920000	3900000	140891	Uncharacterized protein n=4 Tax=Eubacteriales TaxID=186802 RepID=A0A6L8T0P3_9FIRM	Bacteria	Bacillota	Clostridia	Eubacteriales
420	2296	UniRef100_G2HXD6	35	27	2	3270000	2970000	2520000	6850000	338000	611000	1580000	1940000	4630000	6360000	2380000	1740000	2220000	1540000	2070000	3210000	493000	981000	3510000	3700000	92153	Aconitate hydratase B n=2 Tax=unclassified Arcobacter TaxID=2593671 RepID=G2HXD6_9BACT	Bacteria	Campylobacterota	Epsilonproteobacteria	Campylobacterales	Arcobacteraceae	Arcobacter
430	58301	UniRef90_Q04695	52	24	2	750000	923000	2040000	730000	3260000	1010000	1060000	1030000	1320000	1580000	1530000	1100000	1270000	6890000	1120000	2580000	1800000	575000	950000	1170000	48106	Keratin type I cytoskeletal 17 n=25 Tax=Amniota TaxID=32524 RepID=K1C17_HUMAN	Eukaryota	Chordata
430	607621	Q04695|K1C17_HUMAN	52	24	2	750000	923000	2040000	730000	3260000	1010000	1060000	1030000	1320000	1580000	1530000	1100000	1270000	6890000	1120000	2580000	1800000	575000	950000	1170000	48106	Keratin type I cytoskeletal 17 OS=Homo sapiens OX=9606 GN=KRT17 PE=1 SV=2	Eukaryota	Chordata	Mammalia	Primates	Hominidae	Homo	Homo sapiens
433	29069	UniRef90_P24627	44	28	22	5770000	9460000	10200000	4680000	7060000	6070000	4730000	8530000	7510000	12600000	3690000	7340000	7280000	4960000	6690000	6310000	6930000	4470000	5750000	5690000	78056	Lactotransferrin n=11 Tax=root TaxID=1 RepID=TRFL_BOVIN
439	57846	UniRef90_Q38780	35	18	8	5240000	5400000	10200000	1790000	836000	2580000	949000	1750000	1510000	2570000	1780000	4100000	3440000	17100000	5010000	3760000	22500000	2080000	2430000	2700000	59406	11S globulin n=1 Tax=Avena sativa TaxID=4498 RepID=Q38780_AVESA	Eukaryota	Streptophyta	Magnoliopsida	Poales	Poaceae	Avena	Avena sativa
441	57208	UniRef90_A0A229I581	60	18	4	1290000	2500000	2320000	1750000	958000	1540000	1400000	2870000	2680000	2890000	4370000	3420000	4320000	4080000	2840000	4050000	3890000	3570000	5690000	3920000	36815	Glyceraldehyde-3-phosphate dehydrogenase n=10 Tax=Prevotellaceae TaxID=171552 RepID=A0A229I581_9BACT	Bacteria	Bacteroidota	Bacteroidia	Bacteroidales	Prevotellaceae
448	57287	UniRef90_A0A0M6WIW7	20	23	4	694000	1060000	903000	719000	962000	1000000	217000	563000	815000	1450000	1030000	1170000	995000	1360000	772000	1900000	2320000	595000	1130000	953000	128601	Pyruvate:ferredoxin oxidoreductase n=7 Tax=Lachnospiraceae TaxID=186803 RepID=A0A0M6WIW7_9FIRM	Bacteria	Bacillota	Clostridia	Eubacteriales	Lachnospiraceae
450	59355	UniRef90_UPI001C470159	27	24	3	104000	301000	478000	87200	201000	270000	96500	251000	273000	927000	276000	635000	502000	709000	523000	571000	732000	916000	510000	666000	127627	PL29 family lyase N-terminal domain-containing protein n=1 Tax=Segatella copri TaxID=165179 RepID=UPI001C470159	Bacteria	Bacteroidota	Bacteroidia	Bacteroidales	Prevotellaceae	Segatella	Segatella copri
458	57091	UniRef90_Q6F9U3	36	24	6	1230000	1430000	1390000	1370000	1200000	1730000	1560000	2490000	1080000	865000	6590000	10500000	10700000	7860000	8160000	8850000	9290000	5720000	3040000	4890000	94833	Aconitate hydratase B n=341 Tax=root TaxID=1 RepID=Q6F9U3_ACIAD
482	57428	UniRef90_A0A646HEX9	30	22	7	963000	1240000	10700000	8950000	2050000	1530000	611000	676000	2390000	3420000	983000	1590000	1430000	758000	1540000	1480000	963000	380000	940000	758000	112656	TonB-dependent receptor n=1 Tax=Segatella copri TaxID=165179 RepID=A0A646HEX9_9BACT	Bacteria	Bacteroidota	Bacteroidia	Bacteroidales	Prevotellaceae	Segatella	Segatella copri
487	265732	UniRef90_A0A6A7VRC0	34	22	16	3270000	4030000	3430000	3090000	2560000	2100000	2340000	2320000	3130000	24500000	2430000	2770000	2870000	2130000	2080000	2230000	4610000	2740000	2040000	3380000	86125	Uncharacterized protein n=1 Tax=Segatella copri TaxID=165179 RepID=A0A6A7VRC0_9BACT	Bacteria	Bacteroidota	Bacteroidia	Bacteroidales	Prevotellaceae	Segatella	Segatella copri
495	30621	UniRef100_A0A4Q1A5B7	27	21	2	1120000	1330000	832000	316000	1450000	1230000	519000	984000	746000	1040000	493000	776000	1270000	1600000	1890000	862000	925000	592000	770000	654000	106105	Nitrate reductase n=1 Tax=Arcobacter sp. CECT 8983 TaxID=2044508 RepID=A0A4Q1A5B7_9BACT	Bacteria	Campylobacterota	Epsilonproteobacteria	Campylobacterales	Arcobacteraceae	Arcobacter	Arcobacter sp. CECT 8983
495	30622	UniRef90_A0A4Q1A5B7	27	21	2	1120000	1330000	832000	316000	1450000	1230000	519000	984000	746000	1040000	493000	776000	1270000	1600000	1890000	862000	925000	592000	770000	654000	106105	Nitrate reductase n=5 Tax=Arcobacteraceae TaxID=2808963 RepID=A0A4Q1A5B7_9BACT	Bacteria	Campylobacterota	Epsilonproteobacteria	Campylobacterales	Arcobacteraceae
507	29172	UniRef100_A0A6M8EXI6	56	27	2	762000	1110000	2060000	1330000	1050000	1490000	215000	848000	865000	1190000	1160000	3910000	5840000	1930000	1790000	2720000	2690000	1040000	1090000	1030000	54541	ATP synthase subunit alpha n=1 Tax=Arcobacter acticola TaxID=1849015 RepID=A0A6M8EXI6_9BACT	Bacteria	Campylobacterota	Epsilonproteobacteria	Campylobacterales	Arcobacteraceae	Arcobacter	Arcobacter acticola
524	6555	UniRef100_UPI000D021860	52	25	2	789000	2300000	821000	900000	1160000	2060000	765000	889000	1440000	1190000	896000	1340000	1650000	2050000	2020000	2100000	2350000	415000	2090000	983000	57158	chaperonin GroEL n=1 Tax=Aliarcobacter cryaerophilus TaxID=28198 RepID=UPI000D021860	Bacteria	Campylobacterota	Epsilonproteobacteria	Campylobacterales	Arcobacteraceae	Aliarcobacter	Aliarcobacter cryaerophilus
531	28892	UniRef100_A0A363D2S7	49	19	3	1270000	3850000	5090000	4400000	3670000	6590000	798000	1600000	2100000	1730000	749000	4010000	4760000	3000000	3380000	5860000	4800000	456000	1340000	340000	50335	ATP synthase subunit beta n=1 Tax=Arcobacter caeni TaxID=1912877 RepID=A0A363D2S7_9BACT	Bacteria	Campylobacterota	Epsilonproteobacteria	Campylobacterales	Arcobacteraceae	Arcobacter	Arcobacter caeni
539	60546	UniRef90_A0A6I2TYA6	40	28	5	3440000	7110000	5640000	4080000	4140000	7310000	3210000	5810000	5850000	12900000	7830000	6960000	6730000	7820000	7150000	8480000	9270000	7020000	9610000	10200000	86092	Polyribonucleotide nucleotidyltransferase n=14 Tax=root TaxID=1 RepID=A0A6I2TYA6_9BACT
542	28993	UniRef90_A0A836APD7	15	18	6	4310000	4880000	4180000	3680000	8800000	3930000	3830000	6620000	3680000	6240000	3580000	3240000	3000000	3640000	3290000	3560000	2340000	7730000	4540000	7960000	157551	alpha-amylase n=1 Tax=Ovis aries TaxID=9940 RepID=A0A836APD7_SHEEP	Eukaryota	Chordata	Mammalia	Artiodactyla	Bovidae	Ovis	Ovis aries
543	57991	UniRef90_P12821	19	20	7	2250000	3000000	2200000	1680000	1500000	1310000	1980000	2380000	3380000	4620000	5250000	1850000	1630000	1780000	2910000	3880000	4300000	3280000	4490000	5560000	149714	Angiotensin-converting enzyme n=28 Tax=Simiiformes TaxID=314293 RepID=ACE_HUMAN	Eukaryota	Chordata	Mammalia	Primates
543	607601	P12821|ACE_HUMAN	19	20	7	2250000	3000000	2200000	1680000	1500000	1310000	1980000	2380000	3380000	4620000	5250000	1850000	1630000	1780000	2910000	3880000	4300000	3280000	4490000	5560000	149714	Angiotensin-converting enzyme OS=Homo sapiens OX=9606 GN=ACE PE=1 SV=1	Eukaryota	Chordata	Mammalia	Primates	Hominidae	Homo	Homo sapiens
551	3766	UniRef100_A0AAD0TR08	37	22	2	80100	1310000	1370000	34400	1430000	1560000	161000	2770000	499000	390000	1170000	2540000	1580000	521000	1160000	1540000	741000	1530000	1390000	1980000	67236	DnaK system heat shock chaperone n=1 Tax=Aliarcobacter cryaerophilus ATCC 43158 TaxID=1032070 RepID=A0AAD0TR08_9BACT	Bacteria	Campylobacterota	Epsilonproteobacteria	Campylobacterales	Arcobacteraceae	Aliarcobacter	Aliarcobacter cryaerophilus
551	3768	UniRef100_UPI000D01C851	37	22	2	80100	1310000	1370000	34400	1430000	1560000	161000	2770000	499000	390000	1170000	2540000	1580000	521000	1160000	1540000	741000	1530000	1390000	1980000	67250	molecular chaperone DnaK n=1 Tax=Aliarcobacter cryaerophilus TaxID=28198 RepID=UPI000D01C851	Bacteria	Campylobacterota	Epsilonproteobacteria	Campylobacterales	Arcobacteraceae	Aliarcobacter	Aliarcobacter cryaerophilus
567	505396	UniRef90_F2DEP7	10	12	12	1400000	1240000	3750000	1380000	3770000	2240000	1350000	2370000	2080000	1350000	1680000	1110000	1420000	1780000	2030000	1880000	3450000	670000	1800000	1730000	168667	Fatty acid synthase n=1 Tax=Hordeum vulgare subsp. vulgare TaxID=112509 RepID=F2DEP7_HORVV	Eukaryota	Streptophyta	Magnoliopsida	Poales	Poaceae	Hordeum	Hordeum vulgare
575	57812	UniRef90_N8VCB0	33	19	3	4350000	5490000	6970000	5920000	8460000	8150000	5810000	7150000	3800000	6490000	18200000	17900000	18100000	19100000	23400000	16200000	14900000	18000000	13100000	12600000	59138	Isocitrate lyase n=288 Tax=root TaxID=1 RepID=N8VCB0_9GAMM
583	811	UniRef100_UPI0029C09693	45	18	2	2020000	2650000	5090000	2550000	1660000	1160000	1610000	2470000	1270000	2120000	179000	2040000	1190000	1090000	721000	1610000	1780000	322000	1220000	1510000	49845	maltoporin n=1 Tax=Aeromonas caviae TaxID=648 RepID=UPI0029C09693	Bacteria	Pseudomonadota	Gammaproteobacteria	Aeromonadales	Aeromonadaceae	Aeromonas	Aeromonas caviae
583	812	UniRef100_UPI001AE0BDCA	45	18	2	2020000	2650000	5090000	2550000	1660000	1160000	1610000	2470000	1270000	2120000	179000	2040000	1190000	1090000	721000	1610000	1780000	322000	1220000	1510000	50137	maltoporin n=1 Tax=Aeromonas piscicola TaxID=600645 RepID=UPI001AE0BDCA	Bacteria	Pseudomonadota	Gammaproteobacteria	Aeromonadales	Aeromonadaceae	Aeromonas	Aeromonas piscicola
583	813	UniRef100_UPI0015E1E168	45	18	2	2020000	2650000	5090000	2550000	1660000	1160000	1610000	2470000	1270000	2120000	179000	2040000	1190000	1090000	721000	1610000	1780000	322000	1220000	1510000	50121	maltoporin n=2 Tax=Aeromonadaceae TaxID=84642 RepID=UPI0015E1E168	Bacteria	Pseudomonadota	Gammaproteobacteria	Aeromonadales	Aeromonadaceae
583	28901	UniRef90_UPI0015E1E168	45	18	2	2020000	2650000	5090000	2550000	1660000	1160000	1610000	2470000	1270000	2120000	179000	2040000	1190000	1090000	721000	1610000	1780000	322000	1220000	1510000	50121	maltoporin n=5 Tax=Aeromonadaceae TaxID=84642 RepID=UPI0015E1E168	Bacteria	Pseudomonadota	Gammaproteobacteria	Aeromonadales	Aeromonadaceae
585	56785	UniRef90_Q9BYE9	19	21	18	30400000	50900000	53900000	34800000	29600000	31600000	22500000	50500000	48600000	71400000	55300000	60700000	51000000	52200000	58900000	63300000	67800000	64600000	68000000	82800000	141542	Cadherin-related family member 2 n=9 Tax=Hominoidea TaxID=314295 RepID=CDHR2_HUMAN	Eukaryota	Chordata	Mammalia	Primates
585	607551	Q9BYE9|CDHR2_HUMAN	19	21	18	30400000	50900000	53900000	34800000	29600000	31600000	22500000	50500000	48600000	71400000	55300000	60700000	51000000	52200000	58900000	63300000	67800000	64600000	68000000	82800000	141542	Cadherin-related family member 2 OS=Homo sapiens OX=9606 GN=CDHR2 PE=1 SV=2	Eukaryota	Chordata	Mammalia	Primates	Hominidae	Homo	Homo sapiens
639	61457	UniRef90_UPI00307C51CB	17	19	18	3500000	2380000	1680000	1310000	3210000	3510000	2040000	3030000	3220000	10500000	791000	1770000	1290000	2040000	1990000	1650000	2150000	1150000	1910000	2130000	146343	cellulose-binding protein CttA-related protein n=3 Tax=Ruminococcus TaxID=1263 RepID=UPI00307C51CB	Bacteria	Bacillota	Clostridia	Eubacteriales	Oscillospiraceae	Ruminococcus
641	57314	UniRef90_UPI001922E370	52	14	4	2680000	2130000	5490000	3060000	1480000	2580000	915000	1990000	2030000	3990000	2490000	5630000	5210000	4630000	3150000	3310000	5720000	2320000	2820000	2800000	42443	flagellin n=1 Tax=Roseburia faecis TaxID=301302 RepID=UPI001922E370	Bacteria	Bacillota	Clostridia	Eubacteriales	Lachnospiraceae	Roseburia	Roseburia faecis
645	57464	UniRef90_A0A7G9GDM5	25	25	2	564000	1430000	1060000	1260000	1410000	1220000	782000	1130000	1900000	1810000	479000	450000	510000	497000	955000	637000	624000	554000	559000	729000	97004	Pyruvate phosphate dikinase n=4 Tax=Bacteria TaxID=2 RepID=A0A7G9GDM5_9FIRM
650	57137	UniRef90_A0A564U7F8	34	20	10	1760000	1320000	1130000	2090000	1410000	1390000	3030000	2960000	2310000	1920000	1300000	1490000	1430000	1210000	3780000	1870000	2280000	919000	3110000	2300000	78565	Elongation factor G n=34 Tax=Eubacteriales TaxID=186802 RepID=A0A564U7F8_9FIRM	Bacteria	Bacillota	Clostridia	Eubacteriales
661	2202	UniRef100_A0A6M8ETA8	49	20	2	2730000	3330000	3100000	1990000	2050000	2180000	425000	1380000	1430000	2780000	368000	1660000	2480000	2350000	3020000	2650000	2850000	156000	665000	989000	62976	Cytochrome d1 heme domain protein (Cytochrome cbb3 domain) n=1 Tax=Arcobacter acticola TaxID=1849015 RepID=A0A6M8ETA8_9BACT	Bacteria	Campylobacterota	Epsilonproteobacteria	Campylobacterales	Arcobacteraceae	Arcobacter	Arcobacter acticola
663	57699	UniRef90_D1PA39	30	16	3	2200000	3650000	2590000	2450000	2320000	1780000	1980000	2550000	3140000	5600000	4610000	2660000	3150000	2730000	3460000	4310000	3950000	2380000	5350000	6370000	72851	Transketolase thiamine diphosphate binding domain protein n=7 Tax=root TaxID=1 RepID=D1PA39_9BACT
664	56926	UniRef90_D1P9L6	42	18	3	2670000	3480000	3910000	2790000	2280000	3130000	2260000	4380000	3760000	5510000	5050000	4710000	3500000	4530000	5170000	4980000	5170000	5770000	6430000	8050000	59781	Pyrophosphate--fructose 6-phosphate 1-phosphotransferase n=24 Tax=root TaxID=1 RepID=D1P9L6_9BACT
669	29244	UniRef90_F5B8V9	19	13	4	2730000	635000	311000	489000	925000	866000	743000	292000	689000	731000	78000	172000	27700	314000	330000	816000	536000	159000	521000	68100	71926	Conglutin beta 1 n=1 Tax=Lupinus angustifolius TaxID=3871 RepID=CONB1_LUPAN	Eukaryota	Streptophyta	Magnoliopsida	Fabales	Fabaceae	Lupinus	Lupinus angustifolius
691	57710	UniRef90_D1PN49	33	24	6	1450000	2040000	3620000	1340000	1580000	1550000	1730000	1680000	3250000	3790000	2840000	3510000	3280000	4830000	2880000	6160000	5370000	2280000	3650000	4560000	98495	Pyruvate phosphate dikinase n=17 Tax=root TaxID=1 RepID=D1PN49_9FIRM
707	83700	UniRef90_A0A415FTD8	24	22	2	1250000	3860000	6420000	684000	6430000	5950000	846000	5090000	2170000	5860000	5940000	7670000	5960000	6510000	7200000	9630000	8620000	6000000	6850000	5900000	128208	Pyruvate:ferredoxin oxidoreductase n=15 Tax=Bacillota TaxID=1239 RepID=A0A415FTD8_9FIRM	Bacteria	Bacillota
719	57565	UniRef90_UPI0018974E30	43	19	5	3420000	452000	5980000	15100000	40500000	25700000	140000	864000	5790000	18200000	236000	19700000	4350000	27800000	20300000	25400000	19500000	596000	3330000	5390000	51879	flagellin n=1 Tax=Roseburia faecis TaxID=301302 RepID=UPI0018974E30	Bacteria	Bacillota	Clostridia	Eubacteriales	Lachnospiraceae	Roseburia	Roseburia faecis
723	30276	UniRef90_R5JPV2	50	25	2	2070000	2730000	2010000	2480000	1360000	2030000	892000	1590000	2640000	3350000	1450000	1810000	584000	1210000	1130000	1540000	1780000	583000	2650000	2210000	62510	Phosphoenolpyruvate carboxykinase (ATP) n=1 Tax=Bacteroides eggerthii CAG:109 TaxID=1263043 RepID=R5JPV2_9BACE	Bacteria	Bacteroidota	Bacteroidia	Bacteroidales	Bacteroidaceae	Bacteroides	Bacteroides eggerthii
724	57818	UniRef90_Q02413	30	20	15	2280000	6750000	14300000	5180000	4480000	5720000	3490000	7210000	4810000	6370000	12500000	4640000	4010000	19700000	4340000	9530000	6390000	7250000	12300000	7120000	113748	Desmoglein-1 n=1 Tax=Homo sapiens TaxID=9606 RepID=DSG1_HUMAN	Eukaryota	Chordata	Mammalia	Primates	Hominidae	Homo	Homo sapiens
724	607695	Q02413|DSG1_HUMAN	30	20	15	2280000	6750000	14300000	5180000	4480000	5720000	3490000	7210000	4810000	6370000	12500000	4640000	4010000	19700000	4340000	9530000	6390000	7250000	12300000	7120000	113748	Desmoglein-1 OS=Homo sapiens OX=9606 GN=DSG1 PE=1 SV=2	Eukaryota	Chordata	Mammalia	Primates	Hominidae	Homo	Homo sapiens
729	316861	UniRef90_A0A4Y4CNS9	37	20	6	700000	1060000	1890000	911000	656000	461000	975000	2540000	771000	1150000	1660000	4460000	2520000	2950000	2170000	3940000	2270000	1780000	1740000	1640000	71599	Nitrous-oxide reductase n=4 Tax=root TaxID=1 RepID=A0A4Y4CNS9_ZOORA
781	29910	UniRef100_A0A081LL49	60	18	3	3400000	7490000	9310000	5960000	5310000	5310000	4870000	5510000	6170000	9590000	6680000	8780000	7430000	3070000	4640000	5710000	2010000	5210000	5740000	5650000	35177	D-galactose/methyl-galactoside binding periplasmic protein MglB n=3 Tax=Aeromonas TaxID=642 RepID=A0A081LL49_AERCA	Bacteria	Pseudomonadota	Gammaproteobacteria	Aeromonadales	Aeromonadaceae	Aeromonas
781	29911	UniRef100_UPI0022E03DC0	60	18	3	3400000	7490000	9310000	5960000	5310000	5310000	4870000	5510000	6170000	9590000	6680000	8780000	7430000	3070000	4640000	5710000	2010000	5210000	5740000	5650000	35193	galactose/glucose ABC transporter substrate-binding protein MglB n=1 Tax=Aeromonas sp. QDB14 TaxID=2989836 RepID=UPI0022E03DC0	Bacteria	Pseudomonadota	Gammaproteobacteria	Aeromonadales	Aeromonadaceae	Aeromonas	Aeromonas sp. QDB14
784	34185	UniRef90_A0A939GYA1	34	21	5	5130000	8100000	5460000	3350000	5170000	6290000	4660000	6960000	6470000	10400000	2520000	2150000	1020000	2350000	3160000	2740000	3890000	1490000	2180000	2360000	70151	Nitrous-oxide reductase n=1 Tax=Comamonas denitrificans TaxID=117506 RepID=A0A939GYA1_9BURK	Bacteria	Pseudomonadota	Betaproteobacteria	Burkholderiales	Comamonadaceae	Comamonas	Comamonas denitrificans
791	57105	UniRef90_A0A1E5UGH7	46	21	10	11800000	11900000	5930000	5790000	2950000	5370000	6120000	7160000	2880000	4300000	1240000	833000	1090000	338000	565000	1090000	875000	757000	1100000	134000	62914	Alpha-glucan phosphorylases family protein n=5 Tax=root TaxID=1 RepID=A0A1E5UGH7_9FLAO
793	1493	UniRef100_UPI0007314F8E	63	17	6	2900000	7790000	7830000	5250000	4160000	5780000	2330000	7070000	6200000	6700000	1530000	5890000	4580000	2590000	5210000	4700000	4930000	2540000	3130000	3600000	46645	maltoporin n=1 Tax=Aeromonas salmonicida TaxID=645 RepID=UPI0007314F8E	Bacteria	Pseudomonadota	Gammaproteobacteria	Aeromonadales	Aeromonadaceae	Aeromonas	Aeromonas salmonicida
796	187383	UniRef90_Q14CN2	28	20	18	348000	292000	873000	698000	618000	448000	387000	844000	986000	2590000	1850000	2580000	1620000	2820000	2250000	2760000	2940000	16000000	2840000	2570000	101282	Calcium-activated chloride channel regulator 4 n=20 Tax=Catarrhini TaxID=9526 RepID=CLCA4_HUMAN	Eukaryota	Chordata	Mammalia	Primates
796	820914	Q14CN2|CLCA4_HUMAN	28	20	18	348000	292000	873000	698000	618000	448000	387000	844000	986000	2590000	1850000	2580000	1620000	2820000	2250000	2760000	2940000	16000000	2840000	2570000	101282	Calcium-activated chloride channel regulator 4 OS=Homo sapiens OX=9606 GN=CLCA4 PE=1 SV=2	Eukaryota	Chordata	Mammalia	Primates	Hominidae	Homo	Homo sapiens
804	30840	UniRef100_A0A699GFD1	6	21	2	1500000	1310000	2830000	465000	2330000	3660000	2530000	2770000	1810000	2360000	322000	1570000	3130000	148000	751000	2650000	1210000	232000	399000	243000	418505	Elongation factor G mitochondrial n=4 Tax=cellular organisms TaxID=131567 RepID=A0A699GFD1_TANCI
804	30841	UniRef90_A0A699GFD1	6	21	2	1500000	1310000	2830000	465000	2330000	3660000	2530000	2770000	1810000	2360000	322000	1570000	3130000	148000	751000	2650000	1210000	232000	399000	243000	418505	Elongation factor G mitochondrial n=4 Tax=cellular organisms TaxID=131567 RepID=A0A699GFD1_TANCI
808	56940	UniRef90_A0A174YT81	49	21	4	2310000	4810000	2960000	3180000	3260000	4300000	3210000	2780000	6200000	9550000	4960000	2710000	3820000	4170000	3560000	6010000	6410000	3530000	7720000	5610000	48972	Glutamate dehydrogenase n=21 Tax=Bacillota TaxID=1239 RepID=A0A174YT81_9FIRM	Bacteria	Bacillota
820	57182	UniRef90_A0AA93BFD2	19	15	4	1370000	2550000	984000	727000	1400000	1520000	726000	1010000	2300000	2460000	2020000	748000	1820000	2840000	2350000	1690000	2270000	1350000	2000000	1830000	113990	TonB-dependent receptor n=1 Tax=Segatella copri TaxID=165179 RepID=A0AA93BFD2_9BACT	Bacteria	Bacteroidota	Bacteroidia	Bacteroidales	Prevotellaceae	Segatella	Segatella copri
841	2380	UniRef100_UPI0018F25F9B	46	17	2	392000	180000	25300	841000	607000	773000	547000	85900	1700000	2110000	64300	73200	13300	56600	130000	283000	80900	23300	404000	41900	42197	maltose/maltodextrin ABC transporter substrate-binding protein MalE n=1 Tax=Aeromonas veronii TaxID=654 RepID=UPI0018F25F9B	Bacteria	Pseudomonadota	Gammaproteobacteria	Aeromonadales	Aeromonadaceae	Aeromonas	Aeromonas veronii
847	290708	UniRef90_A0A6I1SZF5	23	18	2	1040000	555000	1220000	263000	190000	391000	141000	426000	495000	3640000	451000	883000	571000	897000	802000	752000	730000	310000	409000	616000	112007	TonB-dependent receptor n=4 Tax=root TaxID=1 RepID=A0A6I1SZF5_9BACT
851	28871	UniRef90_A0A6P4DQV5	43	17	13	29000000	20400000	42400000	84300000	11800000	18600000	9970000	19900000	33200000	33900000	19100000	11200000	45700000	25700000	22200000	34300000	33600000	14200000	17900000	17200000	58661	Arachin Ahy-3 n=4 Tax=Arachis TaxID=3817 RepID=A0A6P4DQV5_ARADU	Eukaryota	Streptophyta	Magnoliopsida	Fabales	Fabaceae	Arachis
862	57955	UniRef90_A0A6A7VH19	39	19	11	3130000	3310000	3240000	2660000	2380000	2650000	2450000	2940000	4720000	12100000	3560000	3320000	3760000	3100000	3480000	4230000	3460000	2070000	5660000	5590000	65016	RagB/SusD family nutrient uptake outer membrane protein n=4 Tax=Prevotellaceae TaxID=171552 RepID=A0A6A7VH19_9BACT	Bacteria	Bacteroidota	Bacteroidia	Bacteroidales	Prevotellaceae
873	135577	UniRef90_A0A5G2QZN6	44	17	5	48500000	75400000	20400000	15900000	31800000	40800000	52300000	71100000	63500000	77300000	7760000	4660000	2950000	10200000	6810000	7650000	8550000	6380000	3160000	2830000	42945	Creatine kinase M-type n=1 Tax=Sus scrofa TaxID=9823 RepID=A0A5G2QZN6_PIG	Eukaryota	Chordata	Mammalia	Artiodactyla	Suidae	Sus	Sus scrofa
873	135578	UniRef90_Q5XLD3	44	17	5	48500000	75400000	20400000	15900000	31800000	40800000	52300000	71100000	63500000	77300000	7760000	4660000	2950000	10200000	6810000	7650000	8550000	6380000	3160000	2830000	43059	Creatine kinase M-type n=74 Tax=Amniota TaxID=32524 RepID=KCRM_PIG	Eukaryota	Chordata
874	607591	P13646|K1C13_HUMAN	40	20	2	8860000	10400000	11500000	8670000	11000000	11300000	6850000	10100000	10000000	11200000	14900000	9320000	11800000	6200000	7080000	7330000	10400000	7620000	3410000	8580000	49588	Keratin type I cytoskeletal 13 OS=Homo sapiens OX=9606 GN=KRT13 PE=1 SV=4	Eukaryota	Chordata	Mammalia	Primates	Hominidae	Homo	Homo sapiens
874	57677	UniRef90_P13646-3	44	20	2	8860000	10400000	11500000	8670000	11000000	11300000	6850000	10100000	10000000	11200000	14900000	9320000	11800000	6200000	7080000	7330000	10400000	7620000	3410000	8580000	45867	Isoform 3 of Keratin type I cytoskeletal 13 n=38 Tax=Eutheria TaxID=9347 RepID=P13646-3	Eukaryota	Chordata	Mammalia
874	57680	UniRef90_P13646	40	20	2	8860000	10400000	11500000	8670000	11000000	11300000	6850000	10100000	10000000	11200000	14900000	9320000	11800000	6200000	7080000	7330000	10400000	7620000	3410000	8580000	49588	Keratin type I cytoskeletal 13 n=9 Tax=Amniota TaxID=32524 RepID=K1C13_HUMAN	Eukaryota	Chordata
881	29296	UniRef90_P07219	51	19	17	11500000	11900000	10600000	2020000	7770000	11800000	5140000	9490000	7310000	24300000	11700000	13500000	6490000	31300000	20300000	25000000	21700000	15500000	21100000	20400000	49271	Phaseolin alpha-type n=1 Tax=Phaseolus vulgaris TaxID=3885 RepID=PHSA_PHAVU	Eukaryota	Streptophyta	Magnoliopsida	Fabales	Fabaceae	Phaseolus	Phaseolus vulgaris
892	30017	UniRef90_B6VXV6	36	24	3	893000	1740000	2240000	441000	1340000	1650000	47100	2150000	836000	1150000	1770000	2090000	2080000	2250000	2560000	2790000	2860000	1710000	2550000	2720000	72921	Succinate dehydrogenase flavoprotein subunit n=25 Tax=root TaxID=1 RepID=B6VXV6_9BACT
895	2188	UniRef100_A0A363D3W3	46	19	4	3680000	6530000	9380000	1790000	5760000	4540000	2360000	3480000	3790000	6190000	178000	4630000	4710000	5330000	5620000	3300000	2910000	255000	525000	738000	62852	Nitrite reductase n=1 Tax=Arcobacter caeni TaxID=1912877 RepID=A0A363D3W3_9BACT	Bacteria	Campylobacterota	Epsilonproteobacteria	Campylobacterales	Arcobacteraceae	Arcobacter	Arcobacter caeni
895	29027	UniRef90_A0A363D3W3	46	19	4	3680000	6530000	9380000	1790000	5760000	4540000	2360000	3480000	3790000	6190000	178000	4630000	4710000	5330000	5620000	3300000	2910000	255000	525000	738000	62852	Nitrite reductase n=2 Tax=Arcobacter TaxID=28196 RepID=A0A363D3W3_9BACT	Bacteria	Campylobacterota	Epsilonproteobacteria	Campylobacterales	Arcobacteraceae	Arcobacter
903	110191	UniRef90_A0A9E0JR57	45	13	8	10200000	16800000	13800000	6990000	24100000	28800000	6930000	13500000	12600000	19500000	4210000	4890000	6710000	5300000	4620000	5870000	6380000	2960000	16800000	18400000	43285	Serine/threonine protein kinase n=3 Tax=Laribacter TaxID=168470 RepID=A0A9E0JR57_9NEIS	Bacteria	Pseudomonadota	Betaproteobacteria	Neisseriales	Aquaspirillaceae	Laribacter
907	370005	UniRef90_Q43358	41	16	16	12000000	6130000	17600000	477000	368000	555000	545000	184000	613000	940000	751000	1220000	1160000	22900000	3410000	1190000	31000000	444000	1070000	1420000	60798	Vicilin n=1 Tax=Theobroma cacao TaxID=3641 RepID=VCL_THECC	Eukaryota	Streptophyta	Magnoliopsida	Malvales	Malvaceae	Theobroma	Theobroma cacao
941	58849	UniRef90_A0A6G1VI36	19	16	10	1070000	1810000	1010000	1070000	1150000	716000	715000	888000	1470000	4860000	2110000	1220000	1580000	1390000	2060000	1260000	831000	893000	1850000	3670000	116680	TonB-dependent receptor n=4 Tax=root TaxID=1 RepID=A0A6G1VI36_9BACT
949	56967	UniRef90_UPI001A9AE20A	49	17	5	950000	1490000	1080000	1330000	1020000	1350000	392000	1300000	1070000	32600000	1180000	1550000	1070000	1350000	1890000	1210000	1150000	1920000	1750000	1970000	42555	flagellin n=1 Tax=Roseburia faecis TaxID=301302 RepID=UPI001A9AE20A	Bacteria	Bacillota	Clostridia	Eubacteriales	Lachnospiraceae	Roseburia	Roseburia faecis
970	3899	UniRef100_A0A363CWV8	55	35	5	1700000	1770000	4220000	3420000	1970000	2580000	2190000	1840000	2590000	2840000	3010000	5330000	3590000	12900000	2660000	6600000	6290000	1400000	3470000	2480000	43990	Elongation factor Tu n=1 Tax=Arcobacter caeni TaxID=1912877 RepID=A0A363CWV8_9BACT	Bacteria	Campylobacterota	Epsilonproteobacteria	Campylobacterales	Arcobacteraceae	Arcobacter	Arcobacter caeni
974	57058	UniRef90_Q6FFK0	33	16	2	2700000	2970000	4620000	3890000	3770000	4330000	3740000	4650000	3570000	4960000	11800000	16200000	14700000	14500000	15100000	13900000	14400000	9660000	6720000	5990000	50311	ATP synthase subunit beta n=286 Tax=root TaxID=1 RepID=ATPB_ACIAD
976	57371	UniRef90_A0A1E5UBY4	31	20	15	4460000	6060000	2560000	2230000	2480000	3120000	2370000	3560000	908000	805000	57400	152000	180000	946000	595000	142000	265000	20800	137000	213000	83832	Formate acetyltransferase n=5 Tax=root TaxID=1 RepID=A0A1E5UBY4_9FLAO
990	83710	UniRef90_UPI001BCC6C42	24	17	9	4150000	3630000	12700000	9050000	10500000	10200000	3790000	4380000	5190000	6340000	1110000	2370000	1380000	3870000	2180000	2800000	3680000	973000	1620000	1760000	99966	SusC/RagA family TonB-linked outer membrane protein n=1 Tax=Cloacibacterium caeni TaxID=2004710 RepID=UPI001BCC6C42	Bacteria	Bacteroidota	Flavobacteriia	Flavobacteriales	Weeksellaceae	Cloacibacterium	Cloacibacterium caeni
1005	316808	UniRef90_A0A4Y4CPW3	52	14	10	8930000	14000000	5980000	5760000	9020000	7140000	15300000	23700000	5910000	11800000	19800000	12500000	6320000	6950000	7950000	8980000	25500000	39100000	17800000	22100000	40709	Porin domain-containing protein n=1 Tax=Zoogloea ramigera TaxID=350 RepID=A0A4Y4CPW3_ZOORA	Bacteria	Pseudomonadota	Betaproteobacteria	Rhodocyclales	Zoogloeaceae	Zoogloea	Zoogloea ramigera
1013	83557	UniRef90_A0A6J1HXD8	36	19	9	1500000	3820000	12600000	1650000	1850000	1240000	1110000	3980000	2180000	8960000	8830000	5250000	8580000	29800000	8280000	11200000	25200000	13000000	12000000	10900000	58881	11S globulin subunit beta-like n=3 Tax=Cucurbita TaxID=3660 RepID=A0A6J1HXD8_CUCMA	Eukaryota	Streptophyta	Magnoliopsida	Cucurbitales	Cucurbitaceae	Cucurbita
1017	56801	UniRef90_Q6P089	50	17	2	94400000	123000000	136000000	95000000	39700000	68400000	48600000	130000000	109000000	192000000	153000000	162000000	148000000	131000000	139000000	210000000	139000000	250000000	231000000	216000000	51998	IGH@ protein n=1 Tax=Homo sapiens TaxID=9606 RepID=Q6P089_HUMAN	Eukaryota	Chordata	Mammalia	Primates	Hominidae	Homo	Homo sapiens
1030	57603	UniRef90_P07477	43	9	2	18500000	20800000	18200000	10300000	6790000	13200000	8070000	13400000	17400000	15900000	13200000	10900000	13200000	20000000	15700000	15900000	22600000	10300000	14900000	15700000	26558	Serine protease 1 n=5 Tax=Hominidae TaxID=9604 RepID=TRY1_HUMAN	Eukaryota	Chordata	Mammalia	Primates	Hominidae
1030	607622	P07477|TRY1_HUMAN	43	9	2	18500000	20800000	18200000	10300000	6790000	13200000	8070000	13400000	17400000	15900000	13200000	10900000	13200000	20000000	15700000	15900000	22600000	10300000	14900000	15700000	26558	Serine protease 1 OS=Homo sapiens OX=9606 GN=PRSS1 PE=1 SV=1	Eukaryota	Chordata	Mammalia	Primates	Hominidae	Homo	Homo sapiens
1035	83529	UniRef90_P08688	48	11	8	1320000	2160000	10200000	1690000	1520000	2400000	1250000	1880000	2120000	2600000	1890000	711000	755000	1680000	1660000	1490000	1220000	1060000	2020000	2150000	26238	Albumin-2 n=2 Tax=IRL clade TaxID=2233839 RepID=ALB2_PEA	Eukaryota	Streptophyta	Magnoliopsida	Fabales	Fabaceae
1041	57461	UniRef90_A0A198URG3	35	20	4	1750000	432000	4100000	1600000	2540000	3330000	2910000	4010000	4440000	3400000	10900000	9930000	7600000	7170000	4410000	6370000	4890000	7070000	4560000	5630000	78823	Elongation factor G n=13 Tax=Moraxella TaxID=475 RepID=A0A198URG3_MORCA	Bacteria	Pseudomonadota	Gammaproteobacteria	Moraxellales	Moraxellaceae	Moraxella
1059	56844	UniRef90_A0A0C4DFQ8	29	16	16	41000000	35500000	34100000	60800000	17300000	17500000	25800000	22100000	78500000	50600000	20900000	19700000	19200000	17500000	22700000	25700000	24600000	14200000	24600000	25300000	79461	Neutral ceramidase n=4 Tax=Simiiformes TaxID=314293 RepID=A0A0C4DFQ8_HUMAN	Eukaryota	Chordata	Mammalia	Primates
1098	58153	UniRef90_A0A413HTM7	35	20	4	2450000	2770000	2480000	2560000	1840000	1760000	2050000	1750000	3300000	4400000	1330000	1400000	2660000	3640000	2190000	2570000	2380000	1310000	4810000	4360000	58003	Chaperonin GroEL n=15 Tax=root TaxID=1 RepID=A0A413HTM7_9BACT
1099	58723	UniRef90_D1P9U5	39	15	9	2580000	4610000	3750000	2840000	1670000	2010000	1440000	4340000	4070000	10100000	5010000	2890000	2820000	3580000	8370000	5910000	10900000	2830000	6810000	8070000	54358	Uronate isomerase n=22 Tax=root TaxID=1 RepID=D1P9U5_9BACT
1100	83512	UniRef90_P13744	34	16	6	1970000	2320000	16300000	1870000	2470000	2340000	1100000	2110000	2600000	4800000	6520000	3980000	8290000	28700000	8160000	10400000	23700000	10500000	9660000	8670000	54626	11S globulin subunit beta n=3 Tax=Cucurbita TaxID=3660 RepID=11SB_CUCMA	Eukaryota	Streptophyta	Magnoliopsida	Cucurbitales	Cucurbitaceae	Cucurbita
1131	29055	UniRef100_UPI00083A21C6	41	18	3	988000	1130000	1320000	909000	384000	180000	1120000	1010000	1300000	1520000	199000	541000	490000	840000	662000	929000	908000	571000	574000	611000	50264	maltoporin n=1 Tax=Aeromonas TaxID=642 RepID=UPI00083A21C6	Bacteria	Pseudomonadota	Gammaproteobacteria	Aeromonadales	Aeromonadaceae	Aeromonas
1131	29056	UniRef100_UPI002B4A5198	41	18	3	988000	1130000	1320000	909000	384000	180000	1120000	1010000	1300000	1520000	199000	541000	490000	840000	662000	929000	908000	571000	574000	611000	50326	maltoporin n=1 Tax=Aeromonas allosaccharophila TaxID=656 RepID=UPI002B4A5198	Bacteria	Pseudomonadota	Gammaproteobacteria	Aeromonadales	Aeromonadaceae	Aeromonas	Aeromonas allosaccharophila
1134	56965	UniRef90_P55259	29	14	8	88900000	62100000	120000000	93800000	44300000	54900000	37100000	94500000	109000000	87800000	115000000	106000000	136000000	122000000	103000000	170000000	103000000	99500000	149000000	172000000	59481	Pancreatic secretory granule membrane major glycoprotein GP2 n=23 Tax=Catarrhini TaxID=9526 RepID=GP2_HUMAN	Eukaryota	Chordata	Mammalia	Primates
1134	607585	P55259|GP2_HUMAN	29	14	8	88900000	62100000	120000000	93800000	44300000	54900000	37100000	94500000	109000000	87800000	115000000	106000000	136000000	122000000	103000000	170000000	103000000	99500000	149000000	172000000	59481	Pancreatic secretory granule membrane major glycoprotein GP2 OS=Homo sapiens OX=9606 GN=GP2 PE=1 SV=3	Eukaryota	Chordata	Mammalia	Primates	Hominidae	Homo	Homo sapiens
1144	29238	UniRef90_A0A847D884	61	13	12	9750000	10600000	16700000	3550000	3990000	6650000	2230000	3620000	6430000	7910000	3910000	4810000	4790000	16700000	5140000	7700000	22000000	4200000	4350000	3670000	30362	Fructose-bisphosphate aldolase n=12 Tax=root TaxID=1 RepID=A0A847D884_9LACT
1156	30109	UniRef90_A0A836CVS8	6	16	3	2430000	3310000	2560000	2020000	2660000	2450000	2010000	2320000	3250000	3080000	2000000	1200000	334000	189000	337000	2100000	1430000	915000	873000	860000	419251	dual-specificity kinase n=2 Tax=Bovidae TaxID=9895 RepID=A0A836CVS8_SHEEP	Eukaryota	Chordata	Mammalia	Artiodactyla	Bovidae
1175	2671	UniRef100_A0A9X2NXF2	24	20	11	4480000	6450000	7490000	3300000	2840000	4110000	2980000	6860000	4370000	7760000	6170000	1610000	2950000	5670000	4210000	7800000	7040000	3280000	5790000	5470000	119457	TonB-dependent receptor n=1 Tax=Bacteroides muris TaxID=2937417 RepID=A0A9X2NXF2_9BACE	Bacteria	Bacteroidota	Bacteroidia	Bacteroidales	Bacteroidaceae	Bacteroides	Bacteroides muris (ex Fokt et al. 2023)
1175	2672	UniRef100_A0A9X2NSQ1	24	20	11	4480000	6450000	7490000	3300000	2840000	4110000	2980000	6860000	4370000	7760000	6170000	1610000	2950000	5670000	4210000	7800000	7040000	3280000	5790000	5470000	119460	TonB-dependent receptor n=1 Tax=Bacteroides muris TaxID=2937417 RepID=A0A9X2NSQ1_9BACE	Bacteria	Bacteroidota	Bacteroidia	Bacteroidales	Bacteroidaceae	Bacteroides	Bacteroides muris (ex Fokt et al. 2023)
1184	57776	UniRef90_A0A373KYL7	16	17	2	3750000	3860000	4190000	3840000	5020000	3340000	3300000	3500000	4480000	9460000	4250000	1750000	874000	3080000	5730000	2730000	2550000	1930000	4250000	1630000	140832	LPXTG cell wall anchor domain-containing protein n=10 Tax=root TaxID=1 RepID=A0A373KYL7_9FIRM
1213	60671	UniRef90_A0A6G1U3Q6	18	18	3	352000	616000	828000	678000	1020000	543000	229000	619000	1240000	2490000	1150000	840000	1260000	948000	1380000	1820000	1620000	1140000	2060000	1510000	119111	TonB-dependent receptor n=6 Tax=Bacteria TaxID=2 RepID=A0A6G1U3Q6_9BACT
1233	61638	UniRef90_A6GYT9	14	20	2	492000	716000	596000	494000	639000	845000	543000	605000	622000	564000	379000	371000	449000	464000	459000	373000	362000	267000	416000	421000	160605	DNA-directed RNA polymerase subunit beta' n=398 Tax=Bacteria TaxID=2 RepID=RPOC_FLAPJ
1251	28906	UniRef90_A0A444YLH8	51	12	3	30000000	23700000	25100000	48000000	21300000	28300000	14700000	17100000	29900000	41200000	21700000	12900000	31500000	22400000	20500000	33100000	29800000	13900000	22000000	22000000	36220	Cupin type-1 domain-containing protein n=1 Tax=Arachis hypogaea TaxID=3818 RepID=A0A444YLH8_ARAHY	Eukaryota	Streptophyta	Magnoliopsida	Fabales	Fabaceae	Arachis	Arachis hypogaea
1257	212367	UniRef90_P09571	28	16	10	2380000	2670000	1820000	1380000	1210000	2350000	1670000	3920000	2360000	3730000	539000	624000	896000	374000	402000	454000	635000	716000	1130000	1440000	76968	Serotransferrin n=2 Tax=Bilateria TaxID=33213 RepID=TRFE_PIG	Eukaryota
1260	8805	UniRef100_A0A9K3NGE6	32	12	6	1950000	2330000	2070000	1290000	3220000	57700000	1100000	3920000	3230000	5580000	8690000	8000000	2270000	3760000	3090000	5650000	6060000	3630000	6580000	5270000	64470	11-S seed storage protein plant n=1 Tax=Helianthus annuus TaxID=4232 RepID=A0A9K3NGE6_HELAN	Eukaryota	Streptophyta	Magnoliopsida	Asterales	Asteraceae	Helianthus	Helianthus annuus
1260	31363	UniRef90_A0A9K3NGE6	32	12	6	1950000	2330000	2070000	1290000	3220000	57700000	1100000	3920000	3230000	5580000	8690000	8000000	2270000	3760000	3090000	5650000	6060000	3630000	6580000	5270000	64470	11-S seed storage protein plant n=1 Tax=Helianthus annuus TaxID=4232 RepID=A0A9K3NGE6_HELAN	Eukaryota	Streptophyta	Magnoliopsida	Asterales	Asteraceae	Helianthus	Helianthus annuus
1271	29740	UniRef90_A0A143Z0U1	31	22	3	1570000	640000	3070000	309000	214000	574000	303000	758000	494000	257000	322000	228000	428000	2830000	405000	818000	4670000	395000	1040000	677000	76653	Elongation factor G n=12 Tax=root TaxID=1 RepID=A0A143Z0U1_9LACT
1274	57891	UniRef90_UPI002BDE105B	37	12	2	7320000	8750000	8550000	8250000	10300000	8510000	8040000	6160000	6930000	10100000	15200000	15400000	20600000	12700000	15800000	19000000	18300000	6250000	12000000	10800000	36005	isocitrate lyase n=1 Tax=Acinetobacter parvus TaxID=134533 RepID=UPI002BDE105B	Bacteria	Pseudomonadota	Gammaproteobacteria	Moraxellales	Moraxellaceae	Acinetobacter	Acinetobacter parvus
1276	58317	UniRef90_A0A0M4GVT8	39	12	2	499000	1240000	1430000	1440000	2600000	2840000	943000	2360000	464000	1210000	2710000	22500000	26200000	9210000	11800000	6920000	4560000	4190000	3270000	3780000	38016	OmpA-like domain-containing protein n=19 Tax=Moraxellaceae TaxID=468 RepID=A0A0M4GVT8_9GAMM	Bacteria	Pseudomonadota	Gammaproteobacteria	Moraxellales	Moraxellaceae
1281	9993	UniRef100_Q8GZP6	35	15	11	6310000	9730000	14200000	6900000	8350000	7680000	4970000	15200000	9490000	12500000	11800000	8470000	8280000	9700000	8340000	10700000	14200000	6110000	13100000	11500000	51996	11S globulin seed storage protein Ana o 2.0101 (Fragment) n=1 Tax=Anacardium occidentale TaxID=171929 RepID=ANAO2_ANAOC	Eukaryota	Streptophyta	Magnoliopsida	Sapindales	Anacardiaceae	Anacardium	Anacardium occidentale
1281	31975	UniRef90_Q8GZP6	35	15	11	6310000	9730000	14200000	6900000	8350000	7680000	4970000	15200000	9490000	12500000	11800000	8470000	8280000	9700000	8340000	10700000	14200000	6110000	13100000	11500000	51996	11S globulin seed storage protein Ana o 2.0101 (Fragment) n=1 Tax=Anacardium occidentale TaxID=171929 RepID=ANAO2_ANAOC	Eukaryota	Streptophyta	Magnoliopsida	Sapindales	Anacardiaceae	Anacardium	Anacardium occidentale
1285	57653	UniRef90_P00565	48	17	8	9940000	15900000	48100000	11500000	16400000	14200000	9650000	14000000	15700000	20400000	11600000	2060000	2390000	4050000	3720000	9650000	9790000	5370000	3040000	2510000	43328	Creatine kinase M-type n=27 Tax=cellular organisms TaxID=131567 RepID=KCRM_CHICK
1301	57305	UniRef90_P07478	47	11	3	72700000	62900000	78700000	55600000	33100000	34800000	33200000	60800000	87700000	81200000	81800000	59500000	72700000	62600000	64800000	87300000	79400000	49400000	121000000	130000000	26488	Trypsin-2 n=16 Tax=Catarrhini TaxID=9526 RepID=TRY2_HUMAN	Eukaryota	Chordata	Mammalia	Primates
1301	607623	P07478|TRY2_HUMAN	47	11	3	72700000	62900000	78700000	55600000	33100000	34800000	33200000	60800000	87700000	81200000	81800000	59500000	72700000	62600000	64800000	87300000	79400000	49400000	121000000	130000000	26488	Trypsin-2 OS=Homo sapiens OX=9606 GN=PRSS2 PE=1 SV=1	Eukaryota	Chordata	Mammalia	Primates	Hominidae	Homo	Homo sapiens
1328	61170	UniRef90_Q6F6N3	27	19	3	4110000	6270000	12300000	5810000	8370000	11500000	5360000	11300000	4410000	6260000	10100000	11700000	10500000	10600000	8680000	14100000	10600000	17700000	5750000	4190000	69492	Chaperone protein DnaK n=324 Tax=root TaxID=1 RepID=DNAK_ACIAD
1336	1548	UniRef100_UPI0021B497E2	36	18	3	4730000	5810000	2420000	4660000	2850000	2380000	4240000	3380000	5860000	10500000	3020000	2420000	2850000	668000	3570000	4950000	6190000	1830000	5600000	6460000	49050	major outer membrane protein n=1 Tax=Aliarcobacter cryaerophilus TaxID=28198 RepID=UPI0021B497E2	Bacteria	Campylobacterota	Epsilonproteobacteria	Campylobacterales	Arcobacteraceae	Aliarcobacter	Aliarcobacter cryaerophilus
1336	29013	UniRef90_UPI0021B497E2	36	18	3	4730000	5810000	2420000	4660000	2850000	2380000	4240000	3380000	5860000	10500000	3020000	2420000	2850000	668000	3570000	4950000	6190000	1830000	5600000	6460000	49050	major outer membrane protein n=1 Tax=Aliarcobacter cryaerophilus TaxID=28198 RepID=UPI0021B497E2	Bacteria	Campylobacterota	Epsilonproteobacteria	Campylobacterales	Arcobacteraceae	Aliarcobacter	Aliarcobacter cryaerophilus
1353	57637	UniRef90_Q5D862	11	13	7	1380000	2510000	4140000	1270000	1180000	1630000	578000	2120000	1900000	1660000	1280000	2000000	2020000	3130000	2360000	4280000	4660000	1670000	4100000	1710000	248072	Filaggrin-2 n=3 Tax=Hominidae TaxID=9604 RepID=FILA2_HUMAN	Eukaryota	Chordata	Mammalia	Primates	Hominidae
1353	607731	Q5D862|FILA2_HUMAN	11	13	7	1380000	2510000	4140000	1270000	1180000	1630000	578000	2120000	1900000	1660000	1280000	2000000	2020000	3130000	2360000	4280000	4660000	1670000	4100000	1710000	248072	Filaggrin-2 OS=Homo sapiens OX=9606 GN=FLG2 PE=1 SV=1	Eukaryota	Chordata	Mammalia	Primates	Hominidae	Homo	Homo sapiens
1354	57851	UniRef90_A0A374HLH1	41	11	2	2170000	2060000	1210000	104000	1260000	1700000	1280000	1380000	2040000	1890000	1140000	938000	1280000	906000	701000	1140000	1260000	287000	1900000	1400000	42442	Flagellin n=1 Tax=Roseburia sp. TF10-5 TaxID=2293144 RepID=A0A374HLH1_9FIRM	Bacteria	Bacillota	Clostridia	Eubacteriales	Lachnospiraceae	Roseburia	Roseburia sp. TF10-5
1358	57075	UniRef90_A0A5P0XE72	37	12	11	20000000	25000000	23800000	18400000	15300000	17900000	15500000	21600000	26500000	88100000	27700000	22500000	23100000	21700000	30200000	40800000	42200000	20900000	42600000	45900000	42202	OmpA family protein n=3 Tax=Prevotellaceae TaxID=171552 RepID=A0A5P0XE72_9BACT	Bacteria	Bacteroidota	Bacteroidia	Bacteroidales	Prevotellaceae
1366	58446	UniRef90_A0A3D1X3L4	49	17	11	4470000	7780000	8290000	4640000	1870000	4530000	4670000	9530000	7840000	8690000	9210000	16300000	15000000	13800000	11300000	12600000	11200000	7250000	13100000	14300000	43960	glutamate dehydrogenase (Fragment) n=7 Tax=root TaxID=1 RepID=A0A3D1X3L4_9FIRM
1392	57544	UniRef90_A0A173UVK5	41	15	7	1660000	9300000	10100000	3920000	8140000	9840000	6750000	7820000	5650000	7150000	11000000	5580000	4940000	9830000	9380000	12800000	13500000	9090000	9500000	10200000	50882	Maltose-binding periplasmic proteins/domains n=5 Tax=Agathobacter TaxID=1766253 RepID=A0A173UVK5_9FIRM	Bacteria	Bacillota	Clostridia	Eubacteriales	Lachnospiraceae	Agathobacter
1393	58848	UniRef90_G3RN40	31	15	2	309000	1460000	4490000	115000	91600	489000	1710000	1230000	1940000	2050000	3180000	170000	902000	12600000	997000	351000	711000	1550000	2050000	378000	46249	IF rod domain-containing protein n=1 Tax=Gorilla gorilla gorilla TaxID=9595 RepID=G3RN40_GORGO	Eukaryota	Chordata	Mammalia	Primates	Hominidae	Gorilla	Gorilla gorilla
1407	31600	UniRef90_F4GDV5	32	19	2	2130000	5510000	4240000	3460000	3710000	3480000	1990000	3630000	2640000	4090000	2190000	4910000	3840000	3420000	5010000	3130000	2510000	2580000	1850000	2110000	70666	Nitrous-oxide reductase n=9 Tax=root TaxID=1 RepID=F4GDV5_ALIDK
1416	316833	UniRef90_A0A350ZYS4	43	17	3	179000	69300	279000	1860000	1810000	1180000	315000	458000	217000	91700	545000	2180000	4080000	197000	961000	809000	2240000	47700	228000	551000	40616	60 kDa chaperonin (Fragment) n=2 Tax=Rhodocyclales TaxID=206389 RepID=A0A350ZYS4_9RHOO	Bacteria	Pseudomonadota	Betaproteobacteria	Rhodocyclales
1430	58162	UniRef90_A0A4Y8VNR4	27	16	4	2500000	3080000	1640000	2670000	1860000	2190000	2540000	1110000	4170000	7180000	3570000	1020000	2280000	1110000	1770000	3730000	3030000	711000	5120000	3400000	77457	Elongation factor G n=27 Tax=Prevotellaceae TaxID=171552 RepID=A0A4Y8VNR4_9BACT	Bacteria	Bacteroidota	Bacteroidia	Bacteroidales	Prevotellaceae
1439	57081	UniRef90_A0A2S7I3N8	40	17	8	47200000	55800000	22900000	15500000	12500000	13400000	17000000	30500000	11300000	15200000	1280000	2080000	3910000	1060000	1180000	1100000	1190000	1720000	1010000	1280000	51247	OmpA-like domain-containing protein n=4 Tax=root TaxID=1 RepID=A0A2S7I3N8_9FLAO
1447	59390	UniRef90_A0A0M5JW03	68	13	3	394000	2200000	3100000	649000	1730000	2730000	807000	1700000	608000	1320000	4620000	5770000	7260000	5480000	6100000	5530000	7590000	1420000	2930000	3000000	20036	Large ribosomal subunit protein uL5 n=23 Tax=Acinetobacter TaxID=469 RepID=A0A0M5JW03_9GAMM	Bacteria	Pseudomonadota	Gammaproteobacteria	Moraxellales	Moraxellaceae	Acinetobacter
1453	290722	UniRef90_A0A6G1U3C0	17	16	15	1780000	2560000	2390000	1400000	1770000	1630000	1440000	2390000	2450000	13800000	3030000	2660000	2610000	2770000	3000000	3740000	3640000	1640000	4260000	4600000	121454	TonB-dependent receptor n=4 Tax=Prevotellaceae TaxID=171552 RepID=A0A6G1U3C0_9BACT	Bacteria	Bacteroidota	Bacteroidia	Bacteroidales	Prevotellaceae
1459	57586	UniRef90_UPI002E31FC19	14	15	10	2120000	1980000	1300000	1610000	1790000	1630000	1260000	1520000	2720000	2540000	2010000	1870000	3090000	2380000	2110000	3260000	3540000	1390000	3920000	3370000	132949	hypothetical protein n=4 Tax=Eubacteriales TaxID=186802 RepID=UPI002E31FC19	Bacteria	Bacillota	Clostridia	Eubacteriales
1464	38767	UniRef90_UPI00046A3B15	26	14	3	448000	690000	1120000	540000	164000	609000	0	632000	722000	808000	303000	385000	491000	340000	513000	0	618000	0	331000	480000	60892	tetratricopeptide repeat protein n=1 Tax=Phocaeicola paurosaccharolyticus TaxID=732242 RepID=UPI00046A3B15	Bacteria	Bacteroidota	Bacteroidia	Bacteroidales	Bacteroidaceae	Phocaeicola	Phocaeicola paurosaccharolyticus
1482	1475	UniRef100_A0A1H7FWE5	55	16	6	5550000	3960000	4260000	4090000	4960000	2720000	3540000	3670000	7520000	9300000	6290000	3140000	3620000	3610000	7650000	5680000	5760000	6660000	7880000	10000000	39301	OmpA family protein n=2 Tax=Phocaeicola vulgatus TaxID=821 RepID=A0A1H7FWE5_PHOVU	Bacteria	Bacteroidota	Bacteroidia	Bacteroidales	Bacteroidaceae	Phocaeicola	Phocaeicola vulgatus
1482	29112	UniRef90_A0A1H7FWE5	55	16	6	5550000	3960000	4260000	4090000	4960000	2720000	3540000	3670000	7520000	9300000	6290000	3140000	3620000	3610000	7650000	5680000	5760000	6660000	7880000	10000000	39301	OmpA family protein n=8 Tax=Bacteroidaceae TaxID=815 RepID=A0A1H7FWE5_PHOVU	Bacteria	Bacteroidota	Bacteroidia	Bacteroidales	Bacteroidaceae
1578	57376	UniRef90_A0A3R6I6Z5	52	10	2	3600000	5310000	4000000	2160000	3880000	5280000	1770000	5040000	4070000	3570000	3140000	4530000	3650000	5000000	4330000	4880000	6080000	3240000	5550000	4230000	29035	Flagellin n=3 Tax=Roseburia TaxID=841 RepID=A0A3R6I6Z5_9FIRM	Bacteria	Bacillota	Clostridia	Eubacteriales	Lachnospiraceae	Roseburia
1586	31149	UniRef90_A0A1H8KHG8	32	16	13	5560000	7710000	9310000	5170000	4460000	5050000	1520000	3490000	11000000	11700000	2210000	3870000	3250000	10100000	3480000	3920000	4580000	695000	2030000	2980000	78355	Phosphatase n=2 Tax=Brachymonas denitrificans TaxID=28220 RepID=A0A1H8KHG8_9BURK	Bacteria	Pseudomonadota	Betaproteobacteria	Burkholderiales	Comamonadaceae	Brachymonas	Brachymonas denitrificans
1606	57196	UniRef90_A0A1E5UD63	34	19	6	22500000	29100000	22400000	20200000	15200000	14600000	10500000	20700000	9670000	11100000	697000	1030000	990000	481000	827000	855000	884000	1600000	987000	1130000	66008	30S ribosomal protein S1 n=224 Tax=root TaxID=1 RepID=A0A1E5UD63_9FLAO
1609	110174	UniRef90_P43238	32	16	16	3540000	4220000	4590000	13200000	3660000	5950000	2540000	3220000	5060000	5580000	7260000	3350000	10800000	4940000	5000000	8260000	5050000	3120000	5110000	4960000	71345	Allergen Ara h 1 clone P41B n=4 Tax=Arachis TaxID=3817 RepID=ALL12_ARAHY	Eukaryota	Streptophyta	Magnoliopsida	Fabales	Fabaceae	Arachis
1615	30455	UniRef100_UPI0029B96C3D	41	16	7	6460000	8340000	5710000	8830000	2170000	2450000	3580000	4630000	13000000	7150000	2830000	4160000	3400000	4310000	2990000	6280000	2930000	2080000	5090000	5910000	51392	dihydrolipoyl dehydrogenase n=1 Tax=Aliarcobacter skirrowii TaxID=28200 RepID=UPI0029B96C3D	Bacteria	Campylobacterota	Epsilonproteobacteria	Campylobacterales	Arcobacteraceae	Aliarcobacter	Aliarcobacter skirrowii
1616	35666	UniRef90_A7VCB1	37	15	13	3970000	4220000	4920000	5120000	4580000	5640000	4170000	5410000	6030000	5840000	7870000	5940000	6280000	29600000	6360000	10500000	10600000	6850000	10100000	9450000	51743	ABC transporter solute-binding protein n=11 Tax=Eubacteriales TaxID=186802 RepID=A7VCB1_9CLOT	Bacteria	Bacillota	Clostridia	Eubacteriales
1619	56929	UniRef90_A0A1E5UBN9	21	12	10	16300000	23600000	6830000	4940000	1450000	1240000	1480000	1500000	385000	1180000	2910000	730000	2000000	11000000	7370000	3220000	9730000	1480000	2330000	3770000	76304	TonB dependent receptor family protein n=4 Tax=root TaxID=1 RepID=A0A1E5UBN9_9FLAO
1633	34952	UniRef90_UPI0018E7375C	49	12	3	604000	832000	1130000	3030000	683000	455000	673000	727000	671000	1620000	600000	592000	797000	441000	752000	1700000	2450000	19600	1260000	793000	42861	porin n=1 Tax=Acidovorax sp. IB03 TaxID=2779366 RepID=UPI0018E7375C	Bacteria	Pseudomonadota	Betaproteobacteria	Burkholderiales	Comamonadaceae	Acidovorax	Acidovorax sp. IB03
1638	57826	UniRef90_A0A3C1E3J3	33	14	2	1030000	852000	1960000	1060000	470000	812000	532000	1330000	1410000	1700000	2010000	2330000	2290000	2340000	1970000	3190000	2470000	1360000	2940000	2760000	48938	Glutamate dehydrogenase n=1 Tax=Prevotella sp. TaxID=59823 RepID=A0A3C1E3J3_9BACT	Bacteria	Bacteroidota	Bacteroidia	Bacteroidales	Prevotellaceae	Prevotella	Prevotella sp.
1639	58103	UniRef90_A0A9D9WPZ1	56	11	11	7340000	7570000	9100000	5530000	9060000	5560000	4670000	6850000	8130000	17700000	7800000	6340000	4800000	6000000	8070000	11500000	10500000	4460000	4720000	5080000	34374	Porin (Fragment) n=1 Tax=Leptotrichiaceae bacterium TaxID=2782225 RepID=A0A9D9WPZ1_9FUSO	Bacteria	Fusobacteriota	Fusobacteriia	Fusobacteriales	Leptotrichiaceae		Leptotrichiaceae bacterium
1643	85397	UniRef90_A0A174Q9J5	13	10	10	911000	2030000	1840000	1560000	1150000	1230000	1190000	1950000	1930000	2450000	623000	5130000	2910000	2640000	3440000	2570000	2780000	1970000	2540000	2320000	118632	TonB-dependent receptor plug n=36 Tax=Bacteroidaceae TaxID=815 RepID=A0A174Q9J5_BACUN	Bacteria	Bacteroidota	Bacteroidia	Bacteroidales	Bacteroidaceae
1652	187379	UniRef90_A0A6I2TX86	15	13	11	5800000	8110000	2920000	1450000	1190000	1790000	2300000	2350000	2830000	8300000	2410000	2540000	2170000	2970000	1990000	6000000	5560000	1960000	3030000	4060000	113829	TonB-dependent receptor n=8 Tax=root TaxID=1 RepID=A0A6I2TX86_9BACT
1653	238861	UniRef90_A0A3D1NRC3	18	15	15	1920000	1880000	2200000	1960000	1530000	1460000	968000	2560000	2520000	3470000	1960000	1840000	1790000	1590000	2810000	3700000	3280000	2040000	3580000	4510000	110805	TonB-dependent receptor plug domain-containing protein n=7 Tax=root TaxID=1 RepID=A0A3D1NRC3_9BACT
1656	396820	UniRef90_Q9XHP0	38	14	11	1020000	2700000	231000	643000	329000	772000	804000	787000	1890000	1380000	1470000	1030000	1520000	2240000	1650000	1660000	4110000	1300000	1580000	921000	51830	11S globulin seed storage protein 2 n=2 Tax=Sesamum TaxID=4181 RepID=11S2_SESIN	Eukaryota	Streptophyta	Magnoliopsida	Lamiales	Pedaliaceae	Sesamum
1660	161658	UniRef90_A0A699GFZ8	2	14	5	2970000	5420000	3530000	5640000	4210000	4780000	3410000	3520000	5410000	7190000	8520000	10000000	11600000	7930000	9340000	12000000	13400000	4770000	7280000	7640000	764917	Small ribosomal subunit protein uS11c n=1 Tax=Tanacetum cinerariifolium TaxID=118510 RepID=A0A699GFZ8_TANCI	Eukaryota	Streptophyta	Magnoliopsida	Asterales	Asteraceae	Tanacetum	Tanacetum cinerariifolium
1696	9603	UniRef100_A0A7C3M0V3	26	13	2	11300000	9580000	12700000	23000000	5780000	6780000	4600000	9570000	10700000	12900000	7970000	6290000	14600000	10300000	9760000	12100000	10100000	5400000	9090000	8490000	77982	Elongation factor G n=1 Tax=Arcobacter sp. TaxID=1872629 RepID=A0A7C3M0V3_9BACT	Bacteria	Campylobacterota	Epsilonproteobacteria	Campylobacterales	Arcobacteraceae	Arcobacter	Arcobacter sp.
1696	31749	UniRef90_A0A7C3M0V3	26	13	2	11300000	9580000	12700000	23000000	5780000	6780000	4600000	9570000	10700000	12900000	7970000	6290000	14600000	10300000	9760000	12100000	10100000	5400000	9090000	8490000	77982	Elongation factor G n=1 Tax=Arcobacter sp. TaxID=1872629 RepID=A0A7C3M0V3_9BACT	Bacteria	Campylobacterota	Epsilonproteobacteria	Campylobacterales	Arcobacteraceae	Arcobacter	Arcobacter sp.
1732	56681	UniRef90_P15085	47	15	11	117000000	125000000	124000000	96000000	55700000	63400000	74400000	111000000	117000000	172000000	149000000	99000000	108000000	103000000	118000000	173000000	138000000	106000000	195000000	200000000	47140	Carboxypeptidase A1 n=11 Tax=Simiiformes TaxID=314293 RepID=CBPA1_HUMAN	Eukaryota	Chordata	Mammalia	Primates
1732	607560	P15085|CBPA1_HUMAN	47	15	11	117000000	125000000	124000000	96000000	55700000	63400000	74400000	111000000	117000000	172000000	149000000	99000000	108000000	103000000	118000000	173000000	138000000	106000000	195000000	200000000	47140	Carboxypeptidase A1 OS=Homo sapiens OX=9606 GN=CPA1 PE=1 SV=2	Eukaryota	Chordata	Mammalia	Primates	Hominidae	Homo	Homo sapiens
1737	60469	UniRef90_A0A374FZ21	28	15	11	2840000	5160000	5210000	3270000	4720000	4810000	2380000	5750000	3490000	6650000	5930000	5760000	5820000	5650000	5970000	7290000	8000000	6350000	7900000	7310000	89675	Glycosidase n=16 Tax=root TaxID=1 RepID=A0A374FZ21_9FIRM
1760	4963	UniRef100_A0A2N6G1R8	32	13	2	661000	2630000	4780000	977000	1600000	2510000	71300	2740000	1050000	1180000	203000	3050000	2710000	3240000	3250000	3080000	4230000	413000	111000	182000	63325	Nitrite reductase n=1 Tax=Arcobacter sp. TaxID=1872629 RepID=A0A2N6G1R8_9BACT	Bacteria	Campylobacterota	Epsilonproteobacteria	Campylobacterales	Arcobacteraceae	Arcobacter	Arcobacter sp.
1760	29640	UniRef90_A0A2N6G1R8	32	13	2	661000	2630000	4780000	977000	1600000	2510000	71300	2740000	1050000	1180000	203000	3050000	2710000	3240000	3250000	3080000	4230000	413000	111000	182000	63325	Nitrite reductase n=2 Tax=Arcobacter TaxID=28196 RepID=A0A2N6G1R8_9BACT	Bacteria	Campylobacterota	Epsilonproteobacteria	Campylobacterales	Arcobacteraceae	Arcobacter
1760	4961	UniRef100_UPI00260C22A2	32	13	2	661000	2630000	4780000	977000	1600000	2510000	71300	2740000	1050000	1180000	203000	3050000	2710000	3240000	3250000	3080000	4230000	413000	111000	182000	63277	nitrite reductase n=1 Tax=uncultured Arcobacter sp. TaxID=165434 RepID=UPI00260C22A2	Bacteria	Campylobacterota	Epsilonproteobacteria	Campylobacterales	Arcobacteraceae	Arcobacter	uncultured Arcobacter sp.
1764	57824	UniRef90_UPI00294AEFF6	55	14	6	5560000	5380000	5880000	2930000	2710000	3940000	2050000	5260000	6870000	17200000	5870000	7410000	7800000	7100000	7800000	9970000	9570000	3700000	9030000	11900000	31685	OmpA family protein n=1 Tax=Segatella copri TaxID=165179 RepID=UPI00294AEFF6	Bacteria	Bacteroidota	Bacteroidia	Bacteroidales	Prevotellaceae	Segatella	Segatella copri
1769	29220	UniRef90_A0A5C7SU12	46	12	2	645000	801000	769000	870000	843000	834000	578000	823000	285000	639000	1080000	1380000	1420000	1010000	1180000	1210000	1250000	777000	846000	993000	30738	60 kDa chaperonin (Fragment) n=2 Tax=Comamonadaceae TaxID=80864 RepID=A0A5C7SU12_9BURK	Bacteria	Pseudomonadota	Betaproteobacteria	Burkholderiales	Comamonadaceae
1783	57202	UniRef90_UPI00237E794F	21	14	10	10100000	12400000	3850000	4880000	6280000	5120000	1810000	2500000	4550000	4460000	1340000	2330000	1100000	1310000	1160000	1100000	1040000	820000	715000	1370000	89753	TonB-dependent receptor plug domain-containing protein n=1 Tax=Cloacibacterium sp. TD35 TaxID=2976818 RepID=UPI00237E794F	Bacteria	Bacteroidota	Flavobacteriia	Flavobacteriales	Weeksellaceae	Cloacibacterium	Cloacibacterium sp. TD35
1785	57645	UniRef90_A0A0M6WEI0	50	13	6	3910000	4730000	3320000	4240000	2280000	3570000	3630000	2540000	7350000	7980000	4200000	4390000	5750000	5120000	3790000	6590000	7090000	1540000	7140000	5640000	40891	Acetyl-CoA acetyltransferase n=36 Tax=Lachnospiraceae TaxID=186803 RepID=A0A0M6WEI0_9FIRM	Bacteria	Bacillota	Clostridia	Eubacteriales	Lachnospiraceae
1834	83577	UniRef90_A0A6J1H609	28	13	4	1040000	1400000	5830000	1300000	1910000	975000	787000	1740000	1320000	1750000	2810000	9100000	4580000	16800000	8250000	9760000	16100000	4640000	4410000	4480000	54399	11S globulin subunit beta-like n=3 Tax=Cucurbita TaxID=3660 RepID=A0A6J1H609_CUCMO	Eukaryota	Streptophyta	Magnoliopsida	Cucurbitales	Cucurbitaceae	Cucurbita
1839	135682	UniRef90_A0A5E4FK23	42	10	5	38600000	52300000	30500000	18700000	17000000	24000000	23800000	43800000	34000000	41600000	43100000	34600000	32700000	41300000	75200000	42100000	50000000	51300000	57500000	66100000	35927	PREDICTED: legumin n=1 Tax=Prunus dulcis TaxID=3755 RepID=A0A5E4FK23_PRUDU	Eukaryota	Streptophyta	Magnoliopsida	Rosales	Rosaceae	Prunus	Prunus dulcis
1851	57011	UniRef90_UPI0019181EB2	39	17	9	24300000	32100000	19800000	10000000	7430000	4060000	11200000	16000000	5560000	7700000	4610000	5920000	6060000	3100000	4890000	6750000	8880000	5060000	2680000	3240000	54168	transferrin-binding protein-like solute binding protein n=1 Tax=Psychrobacter immobilis TaxID=498 RepID=UPI0019181EB2	Bacteria	Pseudomonadota	Gammaproteobacteria	Moraxellales	Moraxellaceae	Psychrobacter	Psychrobacter immobilis
1871	58822	UniRef90_P01014	37	13	11	6920000	8670000	10600000	8140000	4210000	4570000	4800000	7760000	10500000	12200000	9980000	8690000	8580000	7710000	7810000	12100000	13500000	7740000	9140000	11800000	43772	Ovalbumin-related protein Y n=8 Tax=Galliformes TaxID=8976 RepID=OVALY_CHICK	Eukaryota	Chordata	Aves	Galliformes
1879	57378	UniRef90_P00356	46	15	3	3790000	3470000	29900000	1000000	1940000	2890000	1250000	3540000	2430000	4410000	2300000	1560000	1340000	3690000	3090000	3260000	5920000	1930000	1080000	1520000	35704	Glyceraldehyde-3-phosphate dehydrogenase n=27 Tax=Bilateria TaxID=33213 RepID=G3P_CHICK	Eukaryota
1883	59924	UniRef90_A0A3R6IN76	28	9	9	10100000	12200000	12400000	9890000	7200000	8270000	7720000	12900000	14300000	41000000	13800000	17800000	15000000	13800000	16800000	19900000	23100000	11200000	19300000	23700000	42079	OmpA family protein n=3 Tax=root TaxID=1 RepID=A0A3R6IN76_9BACT
1911	58810	UniRef90_A0A0D9YPW1	4	13	5	7710000	4540000	7200000	1900000	1900000	3110000	2540000	2540000	2350000	4020000	2830000	5100000	4030000	11500000	5920000	4930000	16200000	2670000	3640000	3850000	317796	RING-type E3 ubiquitin transferase n=1 Tax=Oryza glumipatula TaxID=40148 RepID=A0A0D9YPW1_9ORYZ	Eukaryota	Streptophyta	Magnoliopsida	Poales	Poaceae	Oryza	Oryza glumipatula
1939	57520	UniRef90_A0A1H3K8E2	28	16	2	453000	329000	812000	506000	460000	405000	125000	659000	377000	230000	357000	1120000	876000	564000	570000	1370000	1180000	539000	1140000	873000	59420	Phosphoenolpyruvate carboxykinase (ATP) n=1 Tax=Ruminococcaceae bacterium YAD3003 TaxID=1520816 RepID=A0A1H3K8E2_9FIRM	Bacteria	Bacillota	Clostridia	Eubacteriales	Oscillospiraceae		Ruminococcaceae bacterium YAD3003
1955	61092	UniRef90_A0A3D4L0P5	18	14	14	1430000	1320000	2600000	1460000	2330000	2770000	873000	1390000	2080000	2530000	3480000	5220000	3640000	4060000	3820000	5170000	6050000	3040000	4630000	5020000	111653	Dockerin domain-containing protein n=2 Tax=Eubacteriales TaxID=186802 RepID=A0A3D4L0P5_9FIRM	Bacteria	Bacillota	Clostridia	Eubacteriales
1979	7305	UniRef100_A0AAD0SPV9	43	13	2	1160000	2780000	1150000	671000	705000	1470000	495000	1040000	1950000	587000	1170000	3080000	4230000	867000	899000	2620000	2380000	2360000	1360000	2990000	36865	Acetohydroxy acid isomeroreductase n=1 Tax=Arcobacter suis CECT 7833 TaxID=663365 RepID=A0AAD0SPV9_9BACT	Bacteria	Campylobacterota	Epsilonproteobacteria	Campylobacterales	Arcobacteraceae	Arcobacter	Arcobacter suis
2029	59100	UniRef90_UPI0025BFCF62	29	14	2	617000	469000	853000	789000	967000	1170000	1210000	2080000	496000	739000	1940000	1350000	1130000	1850000	1730000	1440000	1330000	1380000	2270000	2800000	51313	molecular chaperone DnaK n=1 Tax=Faecalibacterium sp. TaxID=1971605 RepID=UPI0025BFCF62	Bacteria	Bacillota	Clostridia	Eubacteriales	Oscillospiraceae	Faecalibacterium	Faecalibacterium sp.
2042	30395	UniRef90_A0A1H8GXF5	51	15	8	7930000	8110000	7930000	9110000	2830000	3590000	775000	584000	5890000	6140000	66600	140000	85200	78500	318000	8720000	13300000	28300	612000	6200000	36029	Phosphate-binding protein PstS n=2 Tax=Brachymonas denitrificans TaxID=28220 RepID=A0A1H8GXF5_9BURK	Bacteria	Pseudomonadota	Betaproteobacteria	Burkholderiales	Comamonadaceae	Brachymonas	Brachymonas denitrificans
2052	317112	UniRef90_UPI00260E3094	32	9	7	6410000	7670000	7750000	6370000	6500000	5860000	5980000	10100000	6320000	12800000	8090000	38100000	12700000	11900000	18400000	19000000	41000000	9840000	9810000	18800000	39781	porin n=1 Tax=Zoogloea sp. TaxID=49181 RepID=UPI00260E3094	Bacteria	Pseudomonadota	Betaproteobacteria	Rhodocyclales	Zoogloeaceae	Zoogloea	Zoogloea sp.
2110	57702	UniRef90_A0A9E0DMZ2	35	10	7	3330000	5780000	2490000	3000000	2280000	2950000	3760000	6230000	3430000	5030000	2470000	3520000	3310000	4900000	305000	3290000	3370000	2060000	2100000	2670000	46126	S-layer homology domain-containing protein n=3 Tax=unclassified Veillonella TaxID=2630086 RepID=A0A9E0DMZ2_9FIRM	Bacteria	Bacillota	Negativicutes	Veillonellales	Veillonellaceae	Veillonella
2118	505401	UniRef90_A0A8T1RMN3	31	15	5	2940000	3570000	4880000	935000	937000	2250000	934000	1670000	3500000	2430000	1490000	10300000	1750000	7280000	5290000	4190000	9950000	2120000	2880000	3110000	56083	Cupin type-1 domain-containing protein n=3 Tax=Juglandaceae TaxID=16714 RepID=A0A8T1RMN3_CARIL	Eukaryota	Streptophyta	Magnoliopsida	Fagales	Juglandaceae
2129	290913	UniRef90_A0A174RUU0	22	15	2	156000	275000	699000	205000	503000	441000	197000	502000	353000	413000	656000	657000	543000	729000	785000	963000	764000	718000	1100000	1140000	85021	Formate acetyltransferase n=23 Tax=Bacillota TaxID=1239 RepID=A0A174RUU0_9FIRM	Bacteria	Bacillota
2131	18038	UniRef100_A0AAE7BBP1	38	15	4	636000	939000	862000	728000	477000	514000	220000	187000	391000	869000	258000	932000	1650000	747000	897000	2790000	2730000	86800	1120000	751000	53590	Glutamine synthetase n=1 Tax=Arcobacter venerupis TaxID=1054033 RepID=A0AAE7BBP1_9BACT	Bacteria	Campylobacterota	Epsilonproteobacteria	Campylobacterales	Arcobacteraceae	Arcobacter	Arcobacter venerupis
2133	36941	UniRef90_UPI001CC4258B	46	11	8	2670000	2920000	2810000	1610000	1930000	1060000	1850000	1790000	1060000	2220000	144000	1050000	1150000	3750000	15800000	2210000	4290000	442000	290000	912000	35632	porin n=1 Tax=Comamonas odontotermitis TaxID=379895 RepID=UPI001CC4258B	Bacteria	Pseudomonadota	Betaproteobacteria	Burkholderiales	Comamonadaceae	Comamonas	Comamonas odontotermitis
2154	59854	UniRef90_P98088	4	15	11	2720000	2720000	4170000	2120000	1300000	2280000	1130000	3380000	3700000	4570000	4130000	3820000	4580000	5390000	3970000	6270000	3300000	3270000	5210000	6060000	585574	Mucin-5AC n=1 Tax=Homo sapiens TaxID=9606 RepID=MUC5A_HUMAN	Eukaryota	Chordata	Mammalia	Primates	Hominidae	Homo	Homo sapiens
2154	607648	P98088|MUC5A_HUMAN	4	15	11	2720000	2720000	4170000	2120000	1300000	2280000	1130000	3380000	3700000	4570000	4130000	3820000	4580000	5390000	3970000	6270000	3300000	3270000	5210000	6060000	585574	Mucin-5AC OS=Homo sapiens OX=9606 GN=MUC5AC PE=1 SV=4	Eukaryota	Chordata	Mammalia	Primates	Hominidae	Homo	Homo sapiens
2199	30246	UniRef90_A0A3R6QQI3	24	14	10	3070000	4960000	4120000	2330000	4770000	4170000	1490000	3840000	3280000	5850000	2320000	4610000	4760000	2050000	1880000	3880000	3700000	2640000	5920000	5670000	67266	Argininosuccinate lyase n=6 Tax=unclassified Clostridium TaxID=2614128 RepID=A0A3R6QQI3_9CLOT	Bacteria	Bacillota	Clostridia	Eubacteriales	Clostridiaceae	Clostridium
2204	57543	UniRef90_UPI0025D896C1	30	14	4	2820000	1890000	3550000	6120000	89700	213000	516000	431000	3900000	1290000	169000	71700	0	45300	224000	147000	135000	33600	0	281000	76403	BT_3928 family protein n=2 Tax=Prevotella TaxID=838 RepID=UPI0025D896C1	Bacteria	Bacteroidota	Bacteroidia	Bacteroidales	Prevotellaceae	Prevotella
2220	29939	UniRef90_A0A9D9YK98	29	12	12	5610000	8360000	6420000	3710000	3300000	6050000	5810000	7270000	6460000	7650000	2800000	2970000	3090000	3150000	2620000	3960000	5110000	3330000	3750000	4220000	60974	Urease subunit alpha n=1 Tax=Brachymonas sp. TaxID=1936292 RepID=A0A9D9YK98_9BURK	Bacteria	Pseudomonadota	Betaproteobacteria	Burkholderiales	Comamonadaceae	Brachymonas	Brachymonas sp.
2244	60084	UniRef90_A7IZH4	31	12	3	970000	1770000	3780000	1390000	2690000	2820000	562000	2260000	1100000	2550000	3250000	5980000	6190000	4060000	5070000	6190000	5380000	1900000	3630000	4160000	48234	Flagellin (Fragment) n=3 Tax=Agathobacter TaxID=1766253 RepID=A7IZH4_9FIRM	Bacteria	Bacillota	Clostridia	Eubacteriales	Lachnospiraceae	Agathobacter
2259	31338	UniRef100_UPI002A801EBF	15	12	7	1210000	2250000	2720000	1320000	2440000	2910000	1730000	2790000	2110000	3210000	2800000	7180000	1970000	1730000	1790000	3260000	3250000	1410000	3840000	3470000	110648	TonB-dependent receptor n=1 Tax=Phocaeicola sp. TaxID=2773926 RepID=UPI002A801EBF	Bacteria	Bacteroidota	Bacteroidia	Bacteroidales	Bacteroidaceae	Phocaeicola	Phocaeicola sp.
2259	31339	UniRef100_A0A0P0LNS1	15	12	7	1210000	2250000	2720000	1320000	2440000	2910000	1730000	2790000	2110000	3210000	2800000	7180000	1970000	1730000	1790000	3260000	3250000	1410000	3840000	3470000	113508	Outer membrane receptor proteins mostly Fe transport n=6 Tax=Bacteroidaceae TaxID=815 RepID=A0A0P0LNS1_PHOVU	Bacteria	Bacteroidota	Bacteroidia	Bacteroidales	Bacteroidaceae
2259	31343	UniRef100_UPI000E4FF262	15	12	7	1210000	2250000	2720000	1320000	2440000	2910000	1730000	2790000	2110000	3210000	2800000	7180000	1970000	1730000	1790000	3260000	3250000	1410000	3840000	3470000	113523	TonB-dependent receptor n=1 Tax=Phocaeicola vulgatus TaxID=821 RepID=UPI000E4FF262	Bacteria	Bacteroidota	Bacteroidia	Bacteroidales	Bacteroidaceae	Phocaeicola	Phocaeicola vulgatus
2259	31344	UniRef100_UPI001105776B	15	12	7	1210000	2250000	2720000	1320000	2440000	2910000	1730000	2790000	2110000	3210000	2800000	7180000	1970000	1730000	1790000	3260000	3250000	1410000	3840000	3470000	113512	TonB-dependent receptor n=1 Tax=Phocaeicola vulgatus TaxID=821 RepID=UPI001105776B	Bacteria	Bacteroidota	Bacteroidia	Bacteroidales	Bacteroidaceae	Phocaeicola	Phocaeicola vulgatus
2259	31345	UniRef100_UPI001F244C44	15	12	7	1210000	2250000	2720000	1320000	2440000	2910000	1730000	2790000	2110000	3210000	2800000	7180000	1970000	1730000	1790000	3260000	3250000	1410000	3840000	3470000	113447	TonB-dependent receptor n=1 Tax=Phocaeicola dorei TaxID=357276 RepID=UPI001F244C44	Bacteria	Bacteroidota	Bacteroidia	Bacteroidales	Bacteroidaceae	Phocaeicola	Phocaeicola dorei
2259	31347	UniRef100_A0A396F6V7	15	12	7	1210000	2250000	2720000	1320000	2440000	2910000	1730000	2790000	2110000	3210000	2800000	7180000	1970000	1730000	1790000	3260000	3250000	1410000	3840000	3470000	113475	TonB-dependent receptor n=7 Tax=Bacteria TaxID=2 RepID=A0A396F6V7_PHOVU
2259	31349	UniRef100_UPI001F276266	15	12	7	1210000	2250000	2720000	1320000	2440000	2910000	1730000	2790000	2110000	3210000	2800000	7180000	1970000	1730000	1790000	3260000	3250000	1410000	3840000	3470000	113509	TonB-dependent receptor n=1 Tax=Phocaeicola vulgatus TaxID=821 RepID=UPI001F276266	Bacteria	Bacteroidota	Bacteroidia	Bacteroidales	Bacteroidaceae	Phocaeicola	Phocaeicola vulgatus
2259	31350	UniRef100_UPI0028089774	15	12	7	1210000	2250000	2720000	1320000	2440000	2910000	1730000	2790000	2110000	3210000	2800000	7180000	1970000	1730000	1790000	3260000	3250000	1410000	3840000	3470000	113503	TonB-dependent receptor n=1 Tax=Phocaeicola sp. GP0067 TaxID=3061040 RepID=UPI0028089774	Bacteria	Bacteroidota	Bacteroidia	Bacteroidales	Bacteroidaceae	Phocaeicola	Phocaeicola sp. GP0067
2259	31351	UniRef100_UPI000E42F41A	15	12	7	1210000	2250000	2720000	1320000	2440000	2910000	1730000	2790000	2110000	3210000	2800000	7180000	1970000	1730000	1790000	3260000	3250000	1410000	3840000	3470000	113474	TonB-dependent receptor n=1 Tax=Phocaeicola dorei TaxID=357276 RepID=UPI000E42F41A	Bacteria	Bacteroidota	Bacteroidia	Bacteroidales	Bacteroidaceae	Phocaeicola	Phocaeicola dorei
2259	31353	UniRef100_A0A4R4GB50	15	12	7	1210000	2250000	2720000	1320000	2440000	2910000	1730000	2790000	2110000	3210000	2800000	7180000	1970000	1730000	1790000	3260000	3250000	1410000	3840000	3470000	113491	TonB-dependent receptor n=1 Tax=Phocaeicola dorei TaxID=357276 RepID=A0A4R4GB50_9BACT	Bacteria	Bacteroidota	Bacteroidia	Bacteroidales	Bacteroidaceae	Phocaeicola	Phocaeicola dorei
2259	31340	UniRef100_UPI0015B3BB10	15	12	7	1210000	2250000	2720000	1320000	2440000	2910000	1730000	2790000	2110000	3210000	2800000	7180000	1970000	1730000	1790000	3260000	3250000	1410000	3840000	3470000	113491	TonB-dependent receptor n=1 Tax=Phocaeicola dorei TaxID=357276 RepID=UPI0015B3BB10	Bacteria	Bacteroidota	Bacteroidia	Bacteroidales	Bacteroidaceae	Phocaeicola	Phocaeicola dorei
2259	31346	UniRef100_A0AAE4LSW2	15	12	7	1210000	2250000	2720000	1320000	2440000	2910000	1730000	2790000	2110000	3210000	2800000	7180000	1970000	1730000	1790000	3260000	3250000	1410000	3840000	3470000	113438	TonB-dependent receptor n=1 Tax=Phocaeicola dorei TaxID=357276 RepID=A0AAE4LSW2_9BACT	Bacteria	Bacteroidota	Bacteroidia	Bacteroidales	Bacteroidaceae	Phocaeicola	Phocaeicola dorei
2259	31348	UniRef100_A0A4Q5HTP2	15	12	7	1210000	2250000	2720000	1320000	2440000	2910000	1730000	2790000	2110000	3210000	2800000	7180000	1970000	1730000	1790000	3260000	3250000	1410000	3840000	3470000	113456	TonB-dependent receptor n=2 Tax=Phocaeicola dorei TaxID=357276 RepID=A0A4Q5HTP2_9BACT	Bacteria	Bacteroidota	Bacteroidia	Bacteroidales	Bacteroidaceae	Phocaeicola	Phocaeicola dorei
2259	31342	UniRef100_A0A415BWE8	15	12	7	1210000	2250000	2720000	1320000	2440000	2910000	1730000	2790000	2110000	3210000	2800000	7180000	1970000	1730000	1790000	3260000	3250000	1410000	3840000	3470000	113462	TonB-dependent receptor n=1 Tax=Phocaeicola vulgatus TaxID=821 RepID=A0A415BWE8_PHOVU	Bacteria	Bacteroidota	Bacteroidia	Bacteroidales	Bacteroidaceae	Phocaeicola	Phocaeicola vulgatus
2261	58004	UniRef90_O49258	23	10	2	2650000	3430000	4720000	497000	813000	1810000	687000	960000	1080000	2290000	1340000	2460000	2020000	9170000	4110000	1860000	18000000	1240000	1640000	1760000	58225	12s globulin n=1 Tax=Avena sativa TaxID=4498 RepID=O49258_AVESA	Eukaryota	Streptophyta	Magnoliopsida	Poales	Poaceae	Avena	Avena sativa
2275	397170	UniRef90_A0A2N6FEZ1	24	14	2	1340000	4760000	1150000	4100000	5980000	4830000	3890000	5490000	3460000	3690000	4240000	2890000	1720000	2080000	3660000	2520000	1550000	3610000	2540000	2290000	57712	Chaperonin GroEL n=1 Tax=Desulfuromonas sp. TaxID=892 RepID=A0A2N6FEZ1_9BACT	Bacteria	Thermodesulfobacteriota	Desulfuromonadia	Desulfuromonadales	Desulfuromonadaceae	Desulfuromonas	Desulfuromonas sp.
2278	31726	UniRef90_A0A5C9CQL2	57	11	2	1680000	2040000	1280000	1160000	1670000	1640000	1260000	1930000	1040000	1400000	1210000	954000	953000	574000	856000	1330000	1060000	1390000	1860000	1870000	25522	Chaperonin GroEL n=4 Tax=Pseudomonadota TaxID=1224 RepID=A0A5C9CQL2_9BURK	Bacteria	Pseudomonadota
2280	33659	UniRef90_A0A6M8EWS7	22	12	4	940000	28300	1260000	973000	214000	477000	130000	338000	208000	350000	402000	3310000	3230000	1360000	975000	3210000	1690000	426000	932000	605000	73362	succinate dehydrogenase n=11 Tax=Arcobacteraceae TaxID=2808963 RepID=A0A6M8EWS7_9BACT	Bacteria	Campylobacterota	Epsilonproteobacteria	Campylobacterales	Arcobacteraceae
2287	58908	UniRef90_A0A349PXE9	16	12	3	199000	695000	4360000	2970000	172000	2300000	244000	1840000	757000	1280000	298000	695000	2350000	1990000	1520000	3610000	974000	501000	4500000	1440000	113078	SLH domain-containing protein n=1 Tax=Oscillibacter sp. TaxID=1945593 RepID=A0A349PXE9_9FIRM	Bacteria	Bacillota	Clostridia	Eubacteriales	Oscillospiraceae	Oscillibacter	Oscillibacter sp.
2288	59274	UniRef90_A0A3D0HNW1	44	14	2	1120000	2070000	2430000	1800000	1930000	1660000	1690000	2100000	2610000	1430000	2010000	2920000	2190000	2340000	2910000	2020000	2040000	5430000	2840000	2650000	30179	phosphoenolpyruvate carboxykinase (ATP) (Fragment) n=1 Tax=Lachnospiraceae bacterium TaxID=1898203 RepID=A0A3D0HNW1_9FIRM	Bacteria	Bacillota	Clostridia	Eubacteriales	Lachnospiraceae		Lachnospiraceae bacterium
2290	63846	UniRef90_A0A0Z8DS73	20	12	11	1820000	3420000	1700000	1120000	1950000	4030000	4680000	7270000	1150000	1910000	74700	813000	552000	485000	251000	593000	838000	936000	816000	848000	85619	Alpha-1 4 glucan phosphorylase n=18 Tax=Streptococcus TaxID=1301 RepID=A0A0Z8DS73_STRSU	Bacteria	Bacillota	Bacilli	Lactobacillales	Streptococcaceae	Streptococcus
2322	239891	UniRef90_P06293	40	13	11	7540000	10200000	15500000	10400000	6370000	8170000	8220000	8610000	11100000	16300000	11300000	6640000	9490000	8140000	6200000	11300000	12400000	4990000	6330000	6260000	43276	Serpin-Z4 n=2 Tax=Hordeum vulgare TaxID=4513 RepID=SPZ4_HORVU	Eukaryota	Streptophyta	Magnoliopsida	Poales	Poaceae	Hordeum	Hordeum vulgare
2342	63025	UniRef90_N9C792	25	13	3	1050000	1540000	1750000	1040000	2040000	1920000	1950000	1570000	1010000	2090000	3590000	9240000	9930000	6320000	6090000	4350000	3700000	3420000	1680000	1730000	65365	Acyl-CoA dehydrogenase n=34 Tax=Acinetobacter TaxID=469 RepID=N9C792_9GAMM	Bacteria	Pseudomonadota	Gammaproteobacteria	Moraxellales	Moraxellaceae	Acinetobacter
2368	67607	UniRef90_UPI002FCADA92	36	18	3	1750000	2080000	3280000	2690000	3570000	3790000	2660000	2880000	1870000	3400000	8020000	12100000	12300000	8860000	9620000	11300000	11800000	6100000	4750000	4300000	48641	molecular chaperone DnaK n=1 Tax=Acinetobacter sp. TaxID=472 RepID=UPI002FCADA92	Bacteria	Pseudomonadota	Gammaproteobacteria	Moraxellales	Moraxellaceae	Acinetobacter	Acinetobacter sp.
2393	57862	UniRef90_A0A374CM39	27	14	4	1170000	1700000	3490000	269000	2160000	1160000	934000	4800000	1700000	3910000	427000	6230000	2140000	2300000	3150000	3470000	4490000	5580000	4980000	5380000	66053	30S ribosomal protein S1 n=11 Tax=root TaxID=1 RepID=A0A374CM39_9BACT
2412	30576	UniRef100_A0AAE7E4K7	36	11	2	818000	1920000	770000	1230000	1600000	1850000	1300000	1330000	1920000	1570000	567000	1020000	2370000	1680000	1400000	882000	1200000	337000	719000	717000	36706	CoA ester lyase n=1 Tax=Arcobacter venerupis TaxID=1054033 RepID=A0AAE7E4K7_9BACT	Bacteria	Campylobacterota	Epsilonproteobacteria	Campylobacterales	Arcobacteraceae	Arcobacter	Arcobacter venerupis
2414	56797	UniRef90_A0A2S7I7I8	48	13	13	57600000	62700000	11400000	8930000	14800000	14000000	3400000	5720000	10900000	16500000	522000	1420000	297000	27200	362000	182000	880000	15800	255000	385000	42833	Lipoprotein n=5 Tax=root TaxID=1 RepID=A0A2S7I7I8_9FLAO
2428	84342	UniRef90_A0A0Z8KPA9	21	12	12	2510000	2460000	3380000	1260000	2660000	5560000	1060000	2460000	3580000	6450000	1170000	1170000	1670000	1550000	1440000	2300000	2480000	1280000	2280000	2670000	88440	Formate acetyltransferase n=34 Tax=Bacteria TaxID=2 RepID=A0A0Z8KPA9_STRSU
2445	58051	UniRef90_P01005	56	9	9	174000000	260000000	216000000	136000000	70800000	139000000	85400000	194000000	234000000	298000000	177000000	137000000	154000000	132000000	119000000	231000000	146000000	148000000	182000000	144000000	22591	Ovomucoid n=1 Tax=Gallus gallus TaxID=9031 RepID=IOVO_CHICK	Eukaryota	Chordata	Aves	Galliformes	Phasianidae	Gallus	Gallus gallus
2454	57033	UniRef90_P00940	60	14	5	4280000	6040000	23600000	6630000	4360000	5170000	4290000	6420000	6910000	15000000	6440000	4230000	3660000	3500000	3510000	8450000	6590000	3900000	7400000	5610000	26620	Triosephosphate isomerase n=196 Tax=Sauria TaxID=32561 RepID=TPIS_CHICK	Eukaryota	Chordata
2455	57079	UniRef90_Q8WWA0	51	14	4	7220000	11300000	21300000	6340000	2710000	6230000	2830000	17100000	10600000	13000000	12700000	17000000	20500000	25500000	15500000	24400000	8030000	18700000	18100000	26200000	34962	Intelectin-1 n=11 Tax=Catarrhini TaxID=9526 RepID=ITLN1_HUMAN	Eukaryota	Chordata	Mammalia	Primates
2455	607580	Q8WWA0|ITLN1_HUMAN	51	14	4	7220000	11300000	21300000	6340000	2710000	6230000	2830000	17100000	10600000	13000000	12700000	17000000	20500000	25500000	15500000	24400000	8030000	18700000	18100000	26200000	34962	Intelectin-1 OS=Homo sapiens OX=9606 GN=ITLN1 PE=1 SV=1	Eukaryota	Chordata	Mammalia	Primates	Hominidae	Homo	Homo sapiens
2456	57973	UniRef90_P30740	36	11	9	5560000	8470000	4630000	4030000	2580000	2180000	5170000	4870000	6410000	9030000	4380000	4310000	4000000	3230000	5070000	5320000	7430000	4780000	6560000	7800000	42742	Leukocyte elastase inhibitor n=21 Tax=Catarrhini TaxID=9526 RepID=ILEU_HUMAN	Eukaryota	Chordata	Mammalia	Primates
2456	607645	P30740|ILEU_HUMAN	36	11	9	5560000	8470000	4630000	4030000	2580000	2180000	5170000	4870000	6410000	9030000	4380000	4310000	4000000	3230000	5070000	5320000	7430000	4780000	6560000	7800000	42742	Leukocyte elastase inhibitor OS=Homo sapiens OX=9606 GN=SERPINB1 PE=1 SV=1	Eukaryota	Chordata	Mammalia	Primates	Hominidae	Homo	Homo sapiens
2456	57972	UniRef90_UPI0005D0279A	41	11	9	5560000	8470000	4630000	4030000	2580000	2180000	5170000	4870000	6410000	9030000	4380000	4310000	4000000	3230000	5070000	5320000	7430000	4780000	6560000	7800000	37576	leukocyte elastase inhibitor isoform X2 n=2 Tax=Catarrhini TaxID=9526 RepID=UPI0005D0279A	Eukaryota	Chordata	Mammalia	Primates
2522	1532	UniRef100_UPI0021B59D1D	28	14	2	942000	960000	934000	969000	1030000	495000	56100	923000	1390000	1310000	858000	936000	724000	479000	905000	1510000	1710000	610000	1700000	1430000	47972	major outer membrane protein n=1 Tax=Aliarcobacter cryaerophilus TaxID=28198 RepID=UPI0021B59D1D	Bacteria	Campylobacterota	Epsilonproteobacteria	Campylobacterales	Arcobacteraceae	Aliarcobacter	Aliarcobacter cryaerophilus
2522	29016	UniRef90_UPI0021B59D1D	28	14	2	942000	960000	934000	969000	1030000	495000	56100	923000	1390000	1310000	858000	936000	724000	479000	905000	1510000	1710000	610000	1700000	1430000	47972	major outer membrane protein n=1 Tax=Aliarcobacter cryaerophilus TaxID=28198 RepID=UPI0021B59D1D	Bacteria	Campylobacterota	Epsilonproteobacteria	Campylobacterales	Arcobacteraceae	Aliarcobacter	Aliarcobacter cryaerophilus
2549	29534	UniRef90_UPI0011DF3602	28	14	4	3030000	3310000	2500000	1700000	1940000	1300000	2040000	2350000	2370000	3100000	1110000	3870000	3480000	1970000	1980000	3490000	4850000	956000	2960000	3610000	45989	major outer membrane protein n=1 Tax=Aliarcobacter cryaerophilus TaxID=28198 RepID=UPI0011DF3602	Bacteria	Campylobacterota	Epsilonproteobacteria	Campylobacterales	Arcobacteraceae	Aliarcobacter	Aliarcobacter cryaerophilus
2570	57993	UniRef90_P01008	28	12	9	2660000	3000000	2700000	1820000	1960000	2770000	1550000	3180000	3380000	5220000	3310000	3170000	3290000	3230000	4360000	4220000	4560000	2760000	5050000	5670000	52602	Antithrombin-III n=21 Tax=Simiiformes TaxID=314293 RepID=ANT3_HUMAN	Eukaryota	Chordata	Mammalia	Primates
2570	607626	P01008|ANT3_HUMAN	28	12	9	2660000	3000000	2700000	1820000	1960000	2770000	1550000	3180000	3380000	5220000	3310000	3170000	3290000	3230000	4360000	4220000	4560000	2760000	5050000	5670000	52602	Antithrombin-III OS=Homo sapiens OX=9606 GN=SERPINC1 PE=1 SV=1	Eukaryota	Chordata	Mammalia	Primates	Hominidae	Homo	Homo sapiens
2583	31285	UniRef90_UPI0028E54EFC	23	9	2	2100000	2660000	4070000	4970000	1510000	1910000	1610000	2060000	2110000	3560000	4910000	4450000	5250000	1850000	3610000	9040000	7570000	2580000	4460000	4660000	52074	OmpA family protein n=1 Tax=uncultured Flavobacterium sp. TaxID=165435 RepID=UPI0028E54EFC	Bacteria	Bacteroidota	Flavobacteriia	Flavobacteriales	Flavobacteriaceae	Flavobacterium	uncultured Flavobacterium sp.
2592	57759	UniRef90_UPI0026704AAD	20	12	12	4870000	8780000	7980000	7450000	13100000	9550000	5310000	7670000	5920000	12500000	4080000	4600000	5210000	4500000	6330000	9180000	10600000	4350000	5240000	5640000	92270	hypothetical protein n=1 Tax=uncultured Ruminococcus sp. TaxID=165186 RepID=UPI0026704AAD	Bacteria	Bacillota	Clostridia	Eubacteriales	Oscillospiraceae	Ruminococcus	uncultured Ruminococcus sp.
2611	4193	UniRef100_UPI0005A94F71	51	13	2	507000	1020000	1870000	702000	361000	1060000	121000	411000	1310000	241000	321000	473000	743000	640000	525000	2470000	2730000	49200	192000	364000	35984	porin OmpA n=1 Tax=Aeromonas TaxID=642 RepID=UPI0005A94F71	Bacteria	Pseudomonadota	Gammaproteobacteria	Aeromonadales	Aeromonadaceae	Aeromonas
2614	19940	UniRef100_A0A251TUS1	33	12	10	858000	645000	1240000	747000	1140000	14700000	506000	721000	1140000	1810000	1610000	1130000	98400	1250000	565000	400000	1790000	1230000	1090000	1360000	58442	11-S seed storage protein plant n=1 Tax=Helianthus annuus TaxID=4232 RepID=A0A251TUS1_HELAN	Eukaryota	Streptophyta	Magnoliopsida	Asterales	Asteraceae	Helianthus	Helianthus annuus
2614	43654	UniRef90_A0A251TUS1	33	12	10	858000	645000	1240000	747000	1140000	14700000	506000	721000	1140000	1810000	1610000	1130000	98400	1250000	565000	400000	1790000	1230000	1090000	1360000	58442	11-S seed storage protein plant n=1 Tax=Helianthus annuus TaxID=4232 RepID=A0A251TUS1_HELAN	Eukaryota	Streptophyta	Magnoliopsida	Asterales	Asteraceae	Helianthus	Helianthus annuus
2624	62967	UniRef90_D4MWH0	49	14	4	3960000	8100000	8220000	3780000	4180000	5960000	2480000	5260000	4190000	6950000	4410000	8920000	5770000	7200000	6660000	7360000	8310000	2330000	8470000	6810000	35844	Glyceraldehyde-3-phosphate dehydrogenase n=35 Tax=Bacillota TaxID=1239 RepID=D4MWH0_ANAHA	Bacteria	Bacillota
2624	62968	UniRef90_A0A174TPE0	49	14	4	3960000	8100000	8220000	3780000	4180000	5960000	2480000	5260000	4190000	6950000	4410000	8920000	5770000	7200000	6660000	7360000	8310000	2330000	8470000	6810000	35859	Glyceraldehyde-3-phosphate dehydrogenase n=51 Tax=Bacillota TaxID=1239 RepID=A0A174TPE0_ANAHA	Bacteria	Bacillota
2644	44725	UniRef90_A0A363CY11	20	15	3	770000	874000	2700000	827000	1590000	1480000	302000	1780000	667000	207000	829000	5640000	3780000	2900000	2900000	2400000	3710000	4840000	1230000	997000	94268	AMP-dependent synthetase n=4 Tax=Arcobacter TaxID=28196 RepID=A0A363CY11_9BACT	Bacteria	Campylobacterota	Epsilonproteobacteria	Campylobacterales	Arcobacteraceae	Arcobacter
2703	57279	UniRef90_R7H3Y4	45	12	3	12000000	11100000	13200000	10500000	8090000	7060000	7600000	10500000	15100000	20300000	14100000	16400000	13000000	13500000	13800000	22500000	20500000	10500000	23600000	27800000	25163	NIF system FeS cluster assembly NifU N-terminal domain-containing protein n=40 Tax=Bacteroidales TaxID=171549 RepID=R7H3Y4_9BACT	Bacteria	Bacteroidota	Bacteroidia	Bacteroidales
2720	57216	UniRef90_A0A173R1H4	63	11	2	7050000	18600000	21300000	14500000	8430000	16700000	11500000	24200000	12300000	15400000	21500000	17500000	16300000	21100000	16100000	30400000	19600000	15100000	26700000	20300000	20052	NADH peroxidase n=24 Tax=Bacteria TaxID=2 RepID=A0A173R1H4_9FIRM
2729	110176	UniRef90_A0A1U9JJ20	41	11	4	2080000	2840000	2650000	1750000	2270000	1950000	3400000	4910000	1840000	2200000	2200000	2390000	1630000	1860000	1400000	1970000	2780000	1560000	2400000	2370000	36505	Porin n=2 Tax=Aquaspirillaceae TaxID=2897176 RepID=A0A1U9JJ20_9NEIS	Bacteria	Pseudomonadota	Betaproteobacteria	Neisseriales	Aquaspirillaceae
2733	316792	UniRef90_UPI0026204688	45	11	9	5020000	5830000	5640000	7550000	2960000	5380000	3890000	5120000	5950000	7450000	3560000	14300000	6820000	7440000	8900000	11200000	17500000	2790000	7480000	11200000	39874	porin n=1 Tax=Zoogloea sp. TaxID=49181 RepID=UPI0026204688	Bacteria	Pseudomonadota	Betaproteobacteria	Rhodocyclales	Zoogloeaceae	Zoogloea	Zoogloea sp.
2744	83628	UniRef90_UPI001BCDFA7C	46	13	13	1280000	1720000	18700000	15000000	17100000	16400000	1310000	985000	4010000	5490000	1070000	880000	617000	530000	843000	1050000	1010000	1160000	1550000	1070000	41597	SusE domain-containing protein n=1 Tax=Cloacibacterium caeni TaxID=2004710 RepID=UPI001BCDFA7C	Bacteria	Bacteroidota	Flavobacteriia	Flavobacteriales	Weeksellaceae	Cloacibacterium	Cloacibacterium caeni
2753	450875	UniRef90_P02112	44	6	5	1700000	1120000	3810000	718000	430000	1460000	730000	1660000	1030000	1300000	741000	790000	687000	1940000	758000	880000	1640000	294000	859000	703000	16466	Hemoglobin subunit beta n=9 Tax=Galliformes TaxID=8976 RepID=HBB_CHICK	Eukaryota	Chordata	Aves	Galliformes
2837	57848	UniRef90_A0A9E0JZE9	55	13	12	5140000	13900000	13300000	8590000	13500000	18200000	3830000	9760000	6430000	24300000	10100000	7770000	7360000	5160000	8420000	8190000	7650000	4460000	7920000	13600000	36258	D-galactose/methyl-galactoside binding periplasmic protein MglB n=1 Tax=Leptotrichiaceae bacterium TaxID=2782225 RepID=A0A9E0JZE9_9FUSO	Bacteria	Fusobacteriota	Fusobacteriia	Fusobacteriales	Leptotrichiaceae		Leptotrichiaceae bacterium
2894	84642	UniRef90_UPI0013144D0D	24	11	5	438000	828000	2240000	874000	1300000	526000	391000	884000	1590000	1110000	1060000	1730000	1370000	1050000	1530000	2140000	2170000	2040000	3270000	4070000	71272	hypothetical protein n=1 Tax=Prevotella sp. AM34-19LB TaxID=2292364 RepID=UPI0013144D0D	Bacteria	Bacteroidota	Bacteroidia	Bacteroidales	Prevotellaceae	Prevotella	Prevotella sp. AM34-19LB
2897	290721	UniRef90_A0A1T5D9S3	9	10	10	3700000	3940000	2920000	2850000	3880000	3510000	3020000	3460000	3440000	5220000	2100000	1150000	2900000	4740000	1890000	1420000	1020000	1190000	4380000	2640000	150318	Por secretion system C-terminal sorting domain-containing protein n=3 Tax=root TaxID=1 RepID=A0A1T5D9S3_9BACT
2906	57797	UniRef90_A0A1H9D8W8	46	32	2	928000	1110000	667000	558000	0	1020000	841000	0	1160000	1570000	1040000	599000	840000	616000	1040000	1520000	1320000	382000	1690000	1430000	43271	Elongation factor Tu n=3 Tax=Eubacteriales TaxID=186802 RepID=A0A1H9D8W8_9FIRM	Bacteria	Bacillota	Clostridia	Eubacteriales
2929	28955	UniRef90_UPI002954FB8A	32	8	4	3920000	3490000	3380000	1850000	1340000	1340000	3290000	4980000	1980000	3730000	2330000	2930000	1770000	4880000	2550000	3120000	5470000	2620000	2240000	2410000	37826	porin n=1 Tax=Diaphorobacter sp. Y-1 TaxID=3036128 RepID=UPI002954FB8A	Bacteria	Pseudomonadota	Betaproteobacteria	Burkholderiales	Comamonadaceae	Diaphorobacter	Diaphorobacter sp. Y-1
2939	35616	UniRef100_A0AAD0TV32	27	13	2	970000	2140000	1080000	418000	466000	1940000	1380000	1160000	1400000	853000	986000	689000	1490000	1190000	1320000	1780000	1900000	69700	1630000	1250000	66945	GTP-binding protein TypA n=1 Tax=Aliarcobacter cryaerophilus ATCC 43158 TaxID=1032070 RepID=A0AAD0TV32_9BACT	Bacteria	Campylobacterota	Epsilonproteobacteria	Campylobacterales	Arcobacteraceae	Aliarcobacter	Aliarcobacter cryaerophilus
2964	34718	UniRef90_A0A494T927	39	9	3	1930000	3010000	1620000	1720000	1390000	1680000	1800000	2340000	1580000	1470000	3050000	828000	1660000	1450000	1400000	2460000	2320000	1720000	5800000	4610000	36465	Outer membrane fibronectin-binding protein n=4 Tax=Arcobacteraceae TaxID=2808963 RepID=A0A494T927_9BACT	Bacteria	Campylobacterota	Epsilonproteobacteria	Campylobacterales	Arcobacteraceae
2967	58354	UniRef90_D1PGI7	40	11	6	2320000	4850000	5490000	3130000	3570000	3740000	2830000	6000000	1440000	5320000	5260000	4480000	3810000	5330000	6340000	6020000	5180000	5320000	9390000	10200000	39611	Phosphoserine aminotransferase n=9 Tax=root TaxID=1 RepID=D1PGI7_9BACT
2999	35376	UniRef100_A0AAD0TS26	35	12	2	592000	1260000	705000	808000	1230000	1200000	327000	830000	775000	938000	743000	774000	749000	634000	1170000	554000	1290000	204000	1600000	1290000	42760	(3S)-malyl-CoA thioesterase n=1 Tax=Aliarcobacter cryaerophilus ATCC 43158 TaxID=1032070 RepID=A0AAD0TS26_9BACT	Bacteria	Campylobacterota	Epsilonproteobacteria	Campylobacterales	Arcobacteraceae	Aliarcobacter	Aliarcobacter cryaerophilus
3003	57906	UniRef90_D1PP93	48	15	3	2180000	3060000	3050000	1770000	1500000	2670000	1470000	2470000	2520000	2750000	2080000	3390000	2870000	4590000	3030000	3890000	4410000	1530000	3020000	3490000	36745	Glyceraldehyde-3-phosphate dehydrogenase n=53 Tax=root TaxID=1 RepID=D1PP93_9FIRM
3004	58128	UniRef90_R7JVJ7	29	13	12	3090000	4570000	3680000	2420000	2450000	2360000	2090000	3770000	3850000	5610000	3420000	4310000	4840000	4470000	3230000	7030000	7090000	3090000	5100000	5460000	71030	Solute-binding protein family 5 domain-containing protein n=26 Tax=Bacillota TaxID=1239 RepID=R7JVJ7_9FIRM	Bacteria	Bacillota
3019	63687	UniRef90_A0A9E0K1B4	36	10	5	635000	982000	3570000	2770000	1540000	2490000	875000	430000	2850000	4580000	1230000	1480000	1230000	1930000	1970000	3590000	3180000	180000	1300000	445000	36083	Glyceraldehyde-3-phosphate dehydrogenase n=1 Tax=Leptotrichiaceae bacterium TaxID=2782225 RepID=A0A9E0K1B4_9FUSO	Bacteria	Fusobacteriota	Fusobacteriia	Fusobacteriales	Leptotrichiaceae		Leptotrichiaceae bacterium
3034	9257	UniRef100_A0A6M8EMD1	55	8	6	5310000	11200000	14900000	9790000	8580000	11300000	2620000	3400000	5860000	9440000	2370000	38200000	42500000	15600000	17200000	13400000	12300000	2560000	1550000	1670000	19331	Tol-Pal system peptidoglycan-associated lipoprotein n=1 Tax=Arcobacter acticola TaxID=1849015 RepID=A0A6M8EMD1_9BACT	Bacteria	Campylobacterota	Epsilonproteobacteria	Campylobacterales	Arcobacteraceae	Arcobacter	Arcobacter acticola
3034	31030	UniRef90_A0A6M8EMD1	55	8	6	5310000	11200000	14900000	9790000	8580000	11300000	2620000	3400000	5860000	9440000	2370000	38200000	42500000	15600000	17200000	13400000	12300000	2560000	1550000	1670000	19331	Tol-Pal system peptidoglycan-associated lipoprotein n=1 Tax=Arcobacter acticola TaxID=1849015 RepID=A0A6M8EMD1_9BACT	Bacteria	Campylobacterota	Epsilonproteobacteria	Campylobacterales	Arcobacteraceae	Arcobacter	Arcobacter acticola
3052	58170	UniRef90_R6NKY4	27	9	6	358000	1300000	1170000	752000	412000	564000	497000	741000	888000	1210000	1100000	754000	835000	1040000	937000	4610000	1220000	1150000	1910000	3250000	50018	Extracellular solute-binding protein n=16 Tax=Roseburia TaxID=841 RepID=R6NKY4_9FIRM	Bacteria	Bacillota	Clostridia	Eubacteriales	Lachnospiraceae	Roseburia
3058	66941	UniRef90_Q6F7T7	37	9	2	215000	44300	1320000	855000	1940000	1340000	2000000	1580000	962000	1880000	5040000	6680000	8840000	2200000	7290000	5960000	6730000	2000000	2520000	2780000	37216	DNA-directed RNA polymerase subunit alpha n=280 Tax=root TaxID=1 RepID=RPOA_ACIAD
3064	135745	UniRef90_UPI0021CCD940	49	12	3	3320000	3270000	3090000	3760000	4170000	4810000	3470000	3830000	3000000	4280000	3280000	3520000	2510000	2940000	3680000	3820000	3810000	3120000	1780000	2320000	26664	heat resistance protein YfdX2 n=1 Tax=Klebsiella michiganensis TaxID=1134687 RepID=UPI0021CCD940	Bacteria	Pseudomonadota	Gammaproteobacteria	Enterobacterales	Enterobacteriaceae	Klebsiella	Klebsiella michiganensis
3085	34589	UniRef90_A0A9E0AGE1	46	12	4	2140000	2230000	6440000	4570000	5130000	5110000	2100000	5610000	3660000	6390000	3770000	19100000	12400000	10500000	14200000	10900000	14000000	7990000	3150000	4240000	39011	Thrombospondin type 3 repeat-containing protein (Fragment) n=1 Tax=Flavobacterium sp. TaxID=239 RepID=A0A9E0AGE1_FLASP	Bacteria	Bacteroidota	Flavobacteriia	Flavobacteriales	Flavobacteriaceae	Flavobacterium	Flavobacterium sp.
3087	57193	UniRef90_A0A669NZG9	58	10	8	8940000	17000000	19600000	9250000	11400000	12400000	7840000	18100000	13600000	17100000	11600000	7980000	8520000	8090000	8850000	12800000	11200000	11100000	12100000	14400000	19364	Troponin C skeletal muscle n=1 Tax=Phasianus colchicus TaxID=9054 RepID=A0A669NZG9_PHACC	Eukaryota	Chordata	Aves	Galliformes	Phasianidae	Phasianus	Phasianus colchicus
3087	57191	UniRef90_P02588	61	10	8	8940000	17000000	19600000	9250000	11400000	12400000	7840000	18100000	13600000	17100000	11600000	7980000	8520000	8090000	8850000	12800000	11200000	11100000	12100000	14400000	18375	Troponin C skeletal muscle n=5 Tax=Galloanserae TaxID=1549675 RepID=TNNC2_CHICK	Eukaryota	Chordata	Aves
3087	57192	UniRef90_A0A8V0Z0J1	61	10	8	8940000	17000000	19600000	9250000	11400000	12400000	7840000	18100000	13600000	17100000	11600000	7980000	8520000	8090000	8850000	12800000	11200000	11100000	12100000	14400000	18614	Troponin C skeletal muscle n=1 Tax=Gallus gallus TaxID=9031 RepID=A0A8V0Z0J1_CHICK	Eukaryota	Chordata	Aves	Galliformes	Phasianidae	Gallus	Gallus gallus
3130	57762	UniRef90_P06702	63	7	7	92200000	105000000	144000000	46000000	74700000	78100000	42800000	84000000	84900000	134000000	71900000	127000000	93400000	160000000	110000000	106000000	202000000	83400000	87900000	103000000	13242	Protein S100-A9 n=8 Tax=Eukaryota TaxID=2759 RepID=S10A9_HUMAN	Eukaryota
3130	607638	P06702|S10A9_HUMAN	63	7	7	92200000	105000000	144000000	46000000	74700000	78100000	42800000	84000000	84900000	134000000	71900000	127000000	93400000	160000000	110000000	106000000	202000000	83400000	87900000	103000000	13242	Protein S100-A9 OS=Homo sapiens OX=9606 GN=S100A9 PE=1 SV=1	Eukaryota	Chordata	Mammalia	Primates	Hominidae	Homo	Homo sapiens
3157	35843	UniRef90_A0A9K3HVJ0	29	10	9	775000	452000	555000	441000	481000	11800000	531000	654000	878000	825000	2120000	1830000	339000	442000	456000	607000	907000	699000	1470000	1530000	54522	11-S seed storage protein plant n=1 Tax=Helianthus annuus TaxID=4232 RepID=A0A9K3HVJ0_HELAN	Eukaryota	Streptophyta	Magnoliopsida	Asterales	Asteraceae	Helianthus	Helianthus annuus
3157	35844	UniRef100_A0A9K3HVJ0	29	10	9	775000	452000	555000	441000	481000	11800000	531000	654000	878000	825000	2120000	1830000	339000	442000	456000	607000	907000	699000	1470000	1530000	54522	11-S seed storage protein plant n=1 Tax=Helianthus annuus TaxID=4232 RepID=A0A9K3HVJ0_HELAN	Eukaryota	Streptophyta	Magnoliopsida	Asterales	Asteraceae	Helianthus	Helianthus annuus
3164	57499	UniRef90_P48052	38	13	11	5650000	7430000	5600000	3000000	2520000	2620000	3450000	5620000	5860000	9430000	6150000	6090000	6550000	6050000	7320000	6910000	6480000	3660000	8970000	8490000	47030	Carboxypeptidase A2 n=21 Tax=Simiiformes TaxID=314293 RepID=CBPA2_HUMAN	Eukaryota	Chordata	Mammalia	Primates
3164	644519	P48052|CBPA2_HUMAN	38	13	11	5650000	7430000	5600000	3000000	2520000	2620000	3450000	5620000	5860000	9430000	6150000	6090000	6550000	6050000	7320000	6910000	6480000	3660000	8970000	8490000	47030	Carboxypeptidase A2 OS=Homo sapiens OX=9606 GN=CPA2 PE=1 SV=3	Eukaryota	Chordata	Mammalia	Primates	Hominidae	Homo	Homo sapiens
3166	58648	UniRef90_A0A564TGQ2	41	12	6	4860000	5440000	4120000	3130000	2180000	3390000	4350000	3690000	5970000	4800000	2470000	3720000	5990000	5840000	3460000	7720000	8050000	1160000	7900000	4670000	41609	Sn-glycerol-3-phosphate ABC transporter ATP-binding protein UgpC n=33 Tax=Oscillospiraceae TaxID=216572 RepID=A0A564TGQ2_9FIRM	Bacteria	Bacillota	Clostridia	Eubacteriales	Oscillospiraceae
3197	57213	UniRef90_Q8WWU7	49	14	3	3250000	3440000	4970000	866000	1840000	2450000	859000	1830000	2580000	4910000	2420000	2250000	3020000	4920000	2580000	3740000	6420000	2310000	3290000	5580000	36212	Intelectin-2 n=8 Tax=Simiiformes TaxID=314293 RepID=ITLN2_HUMAN	Eukaryota	Chordata	Mammalia	Primates
3197	607588	Q8WWU7|ITLN2_HUMAN	49	14	3	3250000	3440000	4970000	866000	1840000	2450000	859000	1830000	2580000	4910000	2420000	2250000	3020000	4920000	2580000	3740000	6420000	2310000	3290000	5580000	36212	Intelectin-2 OS=Homo sapiens OX=9606 GN=ITLN2 PE=2 SV=1	Eukaryota	Chordata	Mammalia	Primates	Hominidae	Homo	Homo sapiens
3199	57258	UniRef90_A0A1E5UC06	36	13	13	6560000	6690000	6030000	4520000	3800000	4190000	2490000	2390000	1780000	3360000	741000	1050000	1160000	326000	879000	1270000	1090000	737000	1140000	1060000	51924	SusD family protein n=3 Tax=root TaxID=1 RepID=A0A1E5UC06_9FLAO
3204	59531	UniRef90_Q6FDS7	65	11	4	6790000	7170000	8730000	8270000	8480000	8000000	7490000	8060000	8570000	12400000	17400000	12200000	12700000	10200000	12800000	22700000	21000000	14500000	11700000	11500000	17626	Small ribosomal subunit protein uS7 n=271 Tax=root TaxID=1 RepID=RS7_ACIAD
3212	238983	UniRef90_A0A6A7VXB6	21	10	10	2350000	4710000	2140000	3320000	3160000	1560000	1160000	3180000	2730000	9970000	4490000	2790000	2810000	1310000	3900000	1740000	4110000	5300000	5750000	7110000	67672	RagB/SusD family nutrient uptake outer membrane protein n=4 Tax=Prevotellaceae TaxID=171552 RepID=A0A6A7VXB6_9BACT	Bacteria	Bacteroidota	Bacteroidia	Bacteroidales	Prevotellaceae
3216	5470	UniRef100_A0A2S9T9A4	60	11	3	5170000	3710000	3970000	4620000	2230000	3000000	2940000	2680000	4450000	3660000	1900000	1160000	2210000	1220000	1680000	3360000	4660000	1100000	3070000	2600000	22308	Large ribosomal subunit protein uL4 n=1 Tax=Aliarcobacter cryaerophilus TaxID=28198 RepID=A0A2S9T9A4_9BACT	Bacteria	Campylobacterota	Epsilonproteobacteria	Campylobacterales	Arcobacteraceae	Aliarcobacter	Aliarcobacter cryaerophilus
3221	58659	UniRef90_UPI0028F1475C	37	9	2	3110000	2360000	3960000	3600000	2790000	2080000	1200000	1390000	6960000	7530000	7500000	4940000	2710000	2220000	3920000	5970000	9420000	10300000	3710000	3550000	28549	outer membrane beta-barrel protein n=1 Tax=uncultured Acinetobacter sp. TaxID=165433 RepID=UPI0028F1475C	Bacteria	Pseudomonadota	Gammaproteobacteria	Moraxellales	Moraxellaceae	Acinetobacter	uncultured Acinetobacter sp.
3222	64326	UniRef90_Q6F821	46	14	3	769000	387000	617000	653000	702000	1060000	666000	411000	562000	553000	1090000	4720000	4640000	1830000	3110000	1260000	2790000	1160000	1330000	536000	36943	Ketol-acid reductoisomerase (NADP(+)) n=302 Tax=root TaxID=1 RepID=ILVC_ACIAD
3226	265195	UniRef90_Q6FA53	39	8	4	733000	2020000	2990000	1610000	2080000	3120000	1160000	1620000	1190000	1810000	5360000	7100000	7340000	6210000	6970000	6880000	7070000	3440000	3160000	1420000	27524	Small ribosomal subunit protein uS2 n=288 Tax=root TaxID=1 RepID=RS2_ACIAD
3232	29907	UniRef90_A0A1S6LR26	51	10	3	556000	671000	103000	11100	278000	360000	0	8810	1820000	2580000	254000	308000	288000	1380000	2760000	300000	199000	246000	117000	124000	19912	Chaperonin 60kDa (Fragment) n=7 Tax=Bacteria TaxID=2 RepID=A0A1S6LR26_9BURK
3233	30296	UniRef90_Q28049	44	7	5	396000000	752000000	935000000	559000000	341000000	627000000	291000000	578000000	831000000	791000000	700000000	330000000	307000000	413000000	368000000	441000000	353000000	428000000	428000000	469000000	14156	Alpha-lactalbumin (Fragment) n=3 Tax=Bovidae TaxID=9895 RepID=Q28049_BOVIN	Eukaryota	Chordata	Mammalia	Artiodactyla	Bovidae
3233	30298	UniRef90_P00711	38	7	5	396000000	752000000	935000000	559000000	341000000	627000000	291000000	578000000	831000000	791000000	700000000	330000000	307000000	413000000	368000000	441000000	353000000	428000000	428000000	469000000	16247	Alpha-lactalbumin n=19 Tax=Pecora TaxID=35500 RepID=LALBA_BOVIN	Eukaryota	Chordata	Mammalia	Artiodactyla
3235	57534	UniRef90_P04054	62	7	6	211000000	195000000	293000000	165000000	27100000	93700000	67700000	234000000	327000000	427000000	261000000	266000000	379000000	322000000	227000000	516000000	70400000	174000000	410000000	495000000	16360	Phospholipase A2 n=13 Tax=Catarrhini TaxID=9526 RepID=PA21B_HUMAN	Eukaryota	Chordata	Mammalia	Primates
3235	607653	P04054|PA21B_HUMAN	62	7	6	211000000	195000000	293000000	165000000	27100000	93700000	67700000	234000000	327000000	427000000	261000000	266000000	379000000	322000000	227000000	516000000	70400000	174000000	410000000	495000000	16360	Phospholipase A2 OS=Homo sapiens OX=9606 GN=PLA2G1B PE=1 SV=3	Eukaryota	Chordata	Mammalia	Primates	Hominidae	Homo	Homo sapiens
3236	59680	UniRef90_A0A1C5VBJ4	49	9	4	2760000	2930000	3680000	8120000	2860000	4310000	2200000	2640000	3900000	4210000	4280000	6120000	4480000	4680000	12100000	12500000	4520000	3740000	5290000	3280000	29331	Flagellin n=16 Tax=Roseburia TaxID=841 RepID=A0A1C5VBJ4_9FIRM	Bacteria	Bacillota	Clostridia	Eubacteriales	Lachnospiraceae	Roseburia
3242	60173	UniRef90_A6BM71	2	14	6	2190000	1980000	2890000	4120000	198000	654000	1240000	1210000	4690000	3010000	1300000	1160000	965000	1180000	1170000	1460000	1280000	1310000	1670000	1870000	904823	Connectin (Fragment) n=1 Tax=Gallus gallus TaxID=9031 RepID=A6BM71_CHICK	Eukaryota	Chordata	Aves	Galliformes	Phasianidae	Gallus	Gallus gallus
3243	58685	UniRef90_UPI002ED29667	11	12	4	829000	1630000	107000	410000	1780000	1430000	632000	952000	680000	975000	686000	3100000	1200000	2380000	2640000	2620000	3510000	493000	986000	3930000	140908	hypothetical protein n=1 Tax=Blautia wexlerae TaxID=418240 RepID=UPI002ED29667	Bacteria	Bacillota	Clostridia	Eubacteriales	Lachnospiraceae	Blautia	Blautia wexlerae
3360	238856	UniRef90_D4IQR6	39	23	2	184000	16700	1370000	755000	0	595000	1220000	1190000	702000	1690000	1300000	4480000	3950000	2430000	3200000	6370000	5330000	853000	2360000	2110000	43453	Elongation factor Tu n=10 Tax=Rikenellaceae TaxID=171550 RepID=D4IQR6_9BACT	Bacteria	Bacteroidota	Bacteroidia	Bacteroidales	Rikenellaceae
3376	58349	UniRef90_R7QZ18	25	8	2	368000	589000	1050000	255000	207000	372000	238000	777000	607000	1150000	1100000	820000	1080000	1050000	1610000	1440000	555000	301000	1500000	1980000	41855	Flagellin n=2 Tax=Roseburia TaxID=841 RepID=R7QZ18_9FIRM	Bacteria	Bacillota	Clostridia	Eubacteriales	Lachnospiraceae	Roseburia
3435	62019	UniRef90_A0A838ZTV1	48	15	2	11400000	8350000	10200000	22400000	114000	274000	3880000	1600000	14100000	5320000	0	79500	21800	63500	43100	25700	55000	95100	18000	0	36001	Glyceraldehyde-3-phosphate dehydrogenase n=1 Tax=Moheibacter lacus TaxID=2745851 RepID=A0A838ZTV1_9FLAO	Bacteria	Bacteroidota	Flavobacteriia	Flavobacteriales	Weeksellaceae	Moheibacter	Moheibacter lacus
3456	14903	UniRef100_A0A2S9TL47	37	8	2	5470000	5890000	6100000	5620000	4390000	5010000	1620000	4180000	5900000	5970000	2650000	3100000	4410000	3820000	4180000	6620000	6440000	1280000	5560000	4700000	30191	Large ribosomal subunit protein uL2 n=2 Tax=Aliarcobacter cryaerophilus TaxID=28198 RepID=A0A2S9TL47_9BACT	Bacteria	Campylobacterota	Epsilonproteobacteria	Campylobacterales	Arcobacteraceae	Aliarcobacter	Aliarcobacter cryaerophilus
3456	14904	UniRef100_A0A2S9SQQ3	37	8	2	5470000	5890000	6100000	5620000	4390000	5010000	1620000	4180000	5900000	5970000	2650000	3100000	4410000	3820000	4180000	6620000	6440000	1280000	5560000	4700000	30164	Large ribosomal subunit protein uL2 n=1 Tax=Aliarcobacter cryaerophilus TaxID=28198 RepID=A0A2S9SQQ3_9BACT	Bacteria	Campylobacterota	Epsilonproteobacteria	Campylobacterales	Arcobacteraceae	Aliarcobacter	Aliarcobacter cryaerophilus
3456	33893	UniRef90_A0A2S9TL47	37	8	2	5470000	5890000	6100000	5620000	4390000	5010000	1620000	4180000	5900000	5970000	2650000	3100000	4410000	3820000	4180000	6620000	6440000	1280000	5560000	4700000	30191	Large ribosomal subunit protein uL2 n=2 Tax=Aliarcobacter cryaerophilus TaxID=28198 RepID=A0A2S9TL47_9BACT	Bacteria	Campylobacterota	Epsilonproteobacteria	Campylobacterales	Arcobacteraceae	Aliarcobacter	Aliarcobacter cryaerophilus
3480	135690	UniRef90_A0AAE9GUG5	33	10	2	3800000	7430000	6730000	3930000	2950000	2790000	2860000	3450000	5380000	8820000	2600000	2010000	1510000	1720000	2380000	2740000	4840000	993000	1460000	2570000	39396	Trimeric porin PorB n=1 Tax=Uruburuella suis TaxID=252130 RepID=A0AAE9GUG5_9NEIS	Bacteria	Pseudomonadota	Betaproteobacteria	Neisseriales	Neisseriaceae	Uruburuella	Uruburuella suis
3516	85147	UniRef90_D1PCK9	29	11	7	1510000	2190000	2870000	1670000	1400000	2620000	1580000	1210000	1840000	4610000	3820000	2670000	2500000	2690000	3410000	3450000	5590000	1960000	5590000	3880000	56067	2 3-bisphosphoglycerate-independent phosphoglycerate mutase n=10 Tax=Prevotellaceae TaxID=171552 RepID=D1PCK9_9BACT	Bacteria	Bacteroidota	Bacteroidia	Bacteroidales	Prevotellaceae
3529	396868	UniRef90_A0A5C5E8U4	19	7	7	243000	1300000	396000	64500	119000	304000	1210000	86500	356000	6080000	462000	1570000	219000	709000	1450000	246000	4040000	588000	705000	729000	52558	6-phosphogluconate dehydrogenase decarboxylating n=13 Tax=Trichococcus TaxID=82802 RepID=A0A5C5E8U4_9LACT	Bacteria	Bacillota	Bacilli	Lactobacillales	Carnobacteriaceae	Trichococcus
3537	31020	UniRef90_A0A6P4CC11	26	12	12	3040000	3360000	5600000	5500000	1690000	3700000	1710000	3450000	3950000	6200000	3990000	2050000	7860000	4040000	4490000	5840000	5470000	2790000	3710000	3970000	71069	Legumin type B n=3 Tax=Arachis TaxID=3817 RepID=A0A6P4CC11_ARADU	Eukaryota	Streptophyta	Magnoliopsida	Fabales	Fabaceae	Arachis
3576	5985	UniRef100_A0A415SZ11	41	9	4	5470000	10300000	13600000	9660000	7380000	9100000	7390000	13600000	10200000	12300000	12800000	9870000	11200000	21800000	9670000	13200000	11700000	10800000	14100000	12300000	32877	Malate dehydrogenase n=1 Tax=Phocaeicola vulgatus TaxID=821 RepID=A0A415SZ11_PHOVU	Bacteria	Bacteroidota	Bacteroidia	Bacteroidales	Bacteroidaceae	Phocaeicola	Phocaeicola vulgatus
3576	5990	UniRef100_A0A3E4KM20	41	9	4	5470000	10300000	13600000	9660000	7380000	9100000	7390000	13600000	10200000	12300000	12800000	9870000	11200000	21800000	9670000	13200000	11700000	10800000	14100000	12300000	32821	Malate dehydrogenase n=1 Tax=Phocaeicola vulgatus TaxID=821 RepID=A0A3E4KM20_PHOVU	Bacteria	Bacteroidota	Bacteroidia	Bacteroidales	Bacteroidaceae	Phocaeicola	Phocaeicola vulgatus
3576	5986	UniRef100_UPI001C2B8E0A	41	9	4	5470000	10300000	13600000	9660000	7380000	9100000	7390000	13600000	10200000	12300000	12800000	9870000	11200000	21800000	9670000	13200000	11700000	10800000	14100000	12300000	32904	malate dehydrogenase n=1 Tax=Phocaeicola vulgatus TaxID=821 RepID=UPI001C2B8E0A	Bacteria	Bacteroidota	Bacteroidia	Bacteroidales	Bacteroidaceae	Phocaeicola	Phocaeicola vulgatus
3576	5987	UniRef100_U6RQ21	41	9	4	5470000	10300000	13600000	9660000	7380000	9100000	7390000	13600000	10200000	12300000	12800000	9870000	11200000	21800000	9670000	13200000	11700000	10800000	14100000	12300000	32848	Malate dehydrogenase n=1 Tax=Phocaeicola massiliensis B84634 = Timone 84634 = DSM 17679 = JCM 13223 TaxID=1121098 RepID=U6RQ21_9BACT	Bacteria	Bacteroidota	Bacteroidia	Bacteroidales	Bacteroidaceae	Phocaeicola	Phocaeicola massiliensis
3576	5988	UniRef100_A0A0P0M5Q2	41	9	4	5470000	10300000	13600000	9660000	7380000	9100000	7390000	13600000	10200000	12300000	12800000	9870000	11200000	21800000	9670000	13200000	11700000	10800000	14100000	12300000	32847	Malate dehydrogenase n=8 Tax=root TaxID=1 RepID=A0A0P0M5Q2_PHOVU
3576	5989	UniRef100_UPI00216458CE	41	9	4	5470000	10300000	13600000	9660000	7380000	9100000	7390000	13600000	10200000	12300000	12800000	9870000	11200000	21800000	9670000	13200000	11700000	10800000	14100000	12300000	32875	malate dehydrogenase n=1 Tax=Phocaeicola vulgatus TaxID=821 RepID=UPI00216458CE	Bacteria	Bacteroidota	Bacteroidia	Bacteroidales	Bacteroidaceae	Phocaeicola	Phocaeicola vulgatus
3593	58247	UniRef90_A0A6G1VK84	28	11	5	3240000	3290000	3630000	3440000	2090000	2260000	1810000	2430000	3770000	6530000	3800000	2740000	2990000	2450000	3340000	5790000	3950000	1980000	6640000	6490000	41795	OmpA family protein n=5 Tax=Prevotellaceae TaxID=171552 RepID=A0A6G1VK84_9BACT	Bacteria	Bacteroidota	Bacteroidia	Bacteroidales	Prevotellaceae
3603	60997	UniRef90_A0A353E530	23	10	3	7730000	9790000	9090000	6640000	5750000	6720000	6960000	9500000	8560000	11700000	11700000	10700000	9360000	9450000	11400000	13400000	16700000	9560000	12000000	19500000	44722	L-arabinose isomerase n=1 Tax=Prevotella sp. TaxID=59823 RepID=A0A353E530_9BACT	Bacteria	Bacteroidota	Bacteroidia	Bacteroidales	Prevotellaceae	Prevotella	Prevotella sp.
3606	84446	UniRef90_D1PL82	40	23	7	1870000	2430000	1160000	1800000	764000	1660000	1780000	1720000	1900000	4280000	1670000	1210000	1830000	3190000	792000	2960000	1070000	407000	3110000	1110000	44123	Elongation factor Tu n=18 Tax=root TaxID=1 RepID=D1PL82_9FIRM
3620	10876	UniRef100_A0AAD0QJ37	77	9	2	5720000	3510000	4120000	7940000	8330000	7460000	4800000	3420000	3220000	5990000	3540000	2350000	2520000	1490000	2630000	2930000	2120000	2140000	2610000	2480000	15362	30S ribosomal protein S5 n=2 Tax=Arcobacteraceae TaxID=2808963 RepID=A0AAD0QJ37_9BACT	Bacteria	Campylobacterota	Epsilonproteobacteria	Campylobacterales	Arcobacteraceae
3641	85444	UniRef90_A0AA37N5G2	33	9	4	673000	429000	1250000	948000	714000	865000	580000	1070000	1080000	1130000	1210000	2020000	2480000	2200000	1760000	2410000	2040000	1030000	2820000	2890000	34711	GGGtGRT protein n=19 Tax=Eubacteriales TaxID=186802 RepID=A0AA37N5G2_9FIRM	Bacteria	Bacillota	Clostridia	Eubacteriales
3646	317074	UniRef90_A0A3B9PNV5	51	12	3	3890000	4300000	6090000	6300000	10600000	11600000	4420000	5750000	4900000	6010000	5260000	15100000	12000000	7570000	9560000	11900000	8900000	6050000	10300000	9250000	23531	Molecular chaperone GroEL (Fragment) n=1 Tax=Thauera sp. TaxID=1905334 RepID=A0A3B9PNV5_9RHOO	Bacteria	Pseudomonadota	Betaproteobacteria	Rhodocyclales	Zoogloeaceae	Thauera	Thauera sp.
3667	57829	UniRef90_C7H9C9	52	7	2	1820000	2370000	3300000	3070000	2350000	3230000	1710000	2310000	3280000	2790000	4010000	4690000	5200000	6050000	3880000	5140000	4280000	2200000	4940000	4600000	26578	NIF system FeS cluster assembly NifU N-terminal domain-containing protein n=31 Tax=Eubacteriales TaxID=186802 RepID=C7H9C9_FAED2	Bacteria	Bacillota	Clostridia	Eubacteriales
3675	84074	UniRef90_P00738	30	11	11	4020000	3710000	3420000	3550000	1020000	1370000	2350000	2060000	5530000	6130000	5900000	1340000	2450000	2230000	3340000	6220000	5410000	2590000	6740000	5840000	45205	Haptoglobin n=18 Tax=Eukaryota TaxID=2759 RepID=HPT_HUMAN	Eukaryota
3675	607665	P00738|HPT_HUMAN	30	11	11	4020000	3710000	3420000	3550000	1020000	1370000	2350000	2060000	5530000	6130000	5900000	1340000	2450000	2230000	3340000	6220000	5410000	2590000	6740000	5840000	45205	Haptoglobin OS=Homo sapiens OX=9606 GN=HP PE=1 SV=1	Eukaryota	Chordata	Mammalia	Primates	Hominidae	Homo	Homo sapiens
3675	84072	UniRef90_P00738-2	35	11	11	4020000	3710000	3420000	3550000	1020000	1370000	2350000	2060000	5530000	6130000	5900000	1340000	2450000	2230000	3340000	6220000	5410000	2590000	6740000	5840000	38452	Isoform 2 of Haptoglobin n=13 Tax=Simiiformes TaxID=314293 RepID=P00738-2	Eukaryota	Chordata	Mammalia	Primates
3703	316807	UniRef90_UPI0025829D85	44	11	5	936000	1590000	1680000	1720000	1400000	1090000	1150000	1500000	967000	948000	3730000	15100000	4870000	5180000	7470000	3910000	4910000	2210000	8490000	14300000	39814	porin n=1 Tax=Zoogloea sp. TaxID=49181 RepID=UPI0025829D85	Bacteria	Pseudomonadota	Betaproteobacteria	Rhodocyclales	Zoogloeaceae	Zoogloea	Zoogloea sp.
3704	316852	UniRef90_UPI002FE2D058	58	11	3	1540000	2940000	2730000	1330000	1990000	643000	1600000	3800000	1010000	3290000	2810000	4840000	3450000	2020000	3710000	6700000	7520000	633000	4060000	2880000	25626	ketol-acid reductoisomerase n=2 Tax=Zoogloea TaxID=349 RepID=UPI002FE2D058	Bacteria	Pseudomonadota	Betaproteobacteria	Rhodocyclales	Zoogloeaceae	Zoogloea
3710	58086	UniRef90_Q5T749	33	13	13	2670000	7500000	12900000	4020000	1450000	1310000	3310000	6330000	1050000	1430000	3560000	382000	2100000	27400000	2560000	3200000	8600000	1150000	16200000	1860000	64136	Keratinocyte proline-rich protein n=22 Tax=Catarrhini TaxID=9526 RepID=KPRP_HUMAN	Eukaryota	Chordata	Mammalia	Primates
3710	644521	Q5T749|KPRP_HUMAN	33	13	13	2670000	7500000	12900000	4020000	1450000	1310000	3310000	6330000	1050000	1430000	3560000	382000	2100000	27400000	2560000	3200000	8600000	1150000	16200000	1860000	64136	Keratinocyte proline-rich protein OS=Homo sapiens OX=9606 GN=KPRP PE=1 SV=1	Eukaryota	Chordata	Mammalia	Primates	Hominidae	Homo	Homo sapiens
3724	95392	UniRef90_A0A2J8VFD9	11	17	4	637000	2570000	4090000	748000	3340000	3770000	403000	2950000	1360000	3800000	4230000	4720000	3960000	4380000	5380000	6810000	5690000	4670000	5950000	3820000	277186	HRNR isoform 1 n=1 Tax=Pongo abelii TaxID=9601 RepID=A0A2J8VFD9_PONAB	Eukaryota	Chordata	Mammalia	Primates	Hominidae	Pongo	Pongo abelii
3782	58159	UniRef90_D1QNM4	17	10	2	426000	986000	697000	922000	426000	686000	300000	306000	645000	988000	1300000	228000	1120000	547000	349000	548000	336000	883000	643000	327000	77054	Triosephosphate isomerase n=5 Tax=Prevotellaceae TaxID=171552 RepID=D1QNM4_9BACT	Bacteria	Bacteroidota	Bacteroidia	Bacteroidales	Prevotellaceae
3816	56904	UniRef90_A0A4Q8L029	40	11	10	18700000	33700000	51100000	27200000	31500000	43100000	21200000	36500000	32300000	47500000	2870000	2850000	3610000	2510000	2410000	7450000	6700000	1260000	6980000	6580000	44623	Maltodextrin-binding protein n=2 Tax=Streptococcus TaxID=1301 RepID=A0A4Q8L029_9STRE	Bacteria	Bacillota	Bacilli	Lactobacillales	Streptococcaceae	Streptococcus
3941	316955	UniRef90_T0AZN0	23	13	4	1270000	2010000	2730000	1770000	2800000	2950000	1890000	3850000	1010000	1560000	2080000	3510000	2660000	1190000	773000	2860000	1900000	1410000	759000	934000	62052	Nitrite reductase n=20 Tax=root TaxID=1 RepID=T0AZN0_9RHOO
3953	31391	UniRef90_A0A1H9QGJ4	29	9	3	3890000	4890000	6640000	11000000	714000	1230000	1480000	895000	8600000	7810000	202000	278000	218000	543000	146000	449000	923000	1130000	697000	396000	46837	Enolase n=1 Tax=Isobaculum melis TaxID=142588 RepID=A0A1H9QGJ4_9LACT	Bacteria	Bacillota	Bacilli	Lactobacillales	Carnobacteriaceae	Isobaculum	Isobaculum melis
3987	505400	UniRef90_A0A1L6K371	30	11	7	3040000	3920000	4510000	1610000	1790000	5270000	1490000	3430000	5670000	5760000	3970000	11000000	4860000	9380000	12300000	6830000	10600000	5650000	7400000	7060000	58056	11S globulin n=4 Tax=Juglandaceae TaxID=16714 RepID=JUGN4_JUGNI	Eukaryota	Streptophyta	Magnoliopsida	Fagales	Juglandaceae
3993	16473	UniRef100_UPI00051B9DD2	44	7	4	2240000	590000	2520000	1450000	739000	438000	566000	1230000	2200000	1380000	2090000	2270000	3570000	2480000	1750000	2330000	1600000	1940000	1470000	2090000	26956	30S ribosomal protein S2 n=1 Tax=Aeromonas TaxID=642 RepID=UPI00051B9DD2	Bacteria	Pseudomonadota	Gammaproteobacteria	Aeromonadales	Aeromonadaceae	Aeromonas
3993	16475	UniRef100_A0A2H9U3C0	44	7	4	2240000	590000	2520000	1450000	739000	438000	566000	1230000	2200000	1380000	2090000	2270000	3570000	2480000	1750000	2330000	1600000	1940000	1470000	2090000	27028	Small ribosomal subunit protein uS2 n=1 Tax=Aeromonas cavernicola TaxID=1006623 RepID=A0A2H9U3C0_9GAMM	Bacteria	Pseudomonadota	Gammaproteobacteria	Aeromonadales	Aeromonadaceae	Aeromonas	Aeromonas cavernicola
3993	16478	UniRef100_UPI0005B1FDF6	44	7	4	2240000	590000	2520000	1450000	739000	438000	566000	1230000	2200000	1380000	2090000	2270000	3570000	2480000	1750000	2330000	1600000	1940000	1470000	2090000	26970	30S ribosomal protein S2 n=1 Tax=Aeromonas eucrenophila TaxID=649 RepID=UPI0005B1FDF6	Bacteria	Pseudomonadota	Gammaproteobacteria	Aeromonadales	Aeromonadaceae	Aeromonas	Aeromonas eucrenophila
3993	16479	UniRef100_UPI001BD14FC5	44	7	4	2240000	590000	2520000	1450000	739000	438000	566000	1230000	2200000	1380000	2090000	2270000	3570000	2480000	1750000	2330000	1600000	1940000	1470000	2090000	27007	30S ribosomal protein S2 n=1 Tax=Aeromonas dhakensis TaxID=196024 RepID=UPI001BD14FC5	Bacteria	Pseudomonadota	Gammaproteobacteria	Aeromonadales	Aeromonadaceae	Aeromonas	Aeromonas dhakensis
3993	16480	UniRef100_UPI0005A61642	44	7	4	2240000	590000	2520000	1450000	739000	438000	566000	1230000	2200000	1380000	2090000	2270000	3570000	2480000	1750000	2330000	1600000	1940000	1470000	2090000	27042	30S ribosomal protein S2 n=1 Tax=Aeromonas TaxID=642 RepID=UPI0005A61642	Bacteria	Pseudomonadota	Gammaproteobacteria	Aeromonadales	Aeromonadaceae	Aeromonas
3993	16482	UniRef100_UPI00244342A9	44	7	4	2240000	590000	2520000	1450000	739000	438000	566000	1230000	2200000	1380000	2090000	2270000	3570000	2480000	1750000	2330000	1600000	1940000	1470000	2090000	27056	30S ribosomal protein S2 n=1 Tax=Aeromonas dhakensis TaxID=196024 RepID=UPI00244342A9	Bacteria	Pseudomonadota	Gammaproteobacteria	Aeromonadales	Aeromonadaceae	Aeromonas	Aeromonas dhakensis
3993	16483	UniRef100_A0A6M4YUL2	44	7	4	2240000	590000	2520000	1450000	739000	438000	566000	1230000	2200000	1380000	2090000	2270000	3570000	2480000	1750000	2330000	1600000	1940000	1470000	2090000	26984	Small ribosomal subunit protein uS2 n=1 Tax=Aeromonas media TaxID=651 RepID=A0A6M4YUL2_AERME	Bacteria	Pseudomonadota	Gammaproteobacteria	Aeromonadales	Aeromonadaceae	Aeromonas	Aeromonas media
3993	16484	UniRef100_K1JN99	44	7	4	2240000	590000	2520000	1450000	739000	438000	566000	1230000	2200000	1380000	2090000	2270000	3570000	2480000	1750000	2330000	1600000	1940000	1470000	2090000	27056	Small ribosomal subunit protein uS2 n=2 Tax=Aeromonas TaxID=642 RepID=K1JN99_AERVE	Bacteria	Pseudomonadota	Gammaproteobacteria	Aeromonadales	Aeromonadaceae	Aeromonas
3993	16485	UniRef100_UPI0018A5C44A	44	7	4	2240000	590000	2520000	1450000	739000	438000	566000	1230000	2200000	1380000	2090000	2270000	3570000	2480000	1750000	2330000	1600000	1940000	1470000	2090000	27056	30S ribosomal protein S2 n=1 Tax=Aeromonas caviae TaxID=648 RepID=UPI0018A5C44A	Bacteria	Pseudomonadota	Gammaproteobacteria	Aeromonadales	Aeromonadaceae	Aeromonas	Aeromonas caviae
3993	16488	UniRef100_A0KHG3	44	7	4	2240000	590000	2520000	1450000	739000	438000	566000	1230000	2200000	1380000	2090000	2270000	3570000	2480000	1750000	2330000	1600000	1940000	1470000	2090000	26998	Small ribosomal subunit protein uS2 n=13 Tax=Gammaproteobacteria TaxID=1236 RepID=RS2_AERHH	Bacteria	Pseudomonadota	Gammaproteobacteria
3993	16489	UniRef100_UPI00227C51BA	44	7	4	2240000	590000	2520000	1450000	739000	438000	566000	1230000	2200000	1380000	2090000	2270000	3570000	2480000	1750000	2330000	1600000	1940000	1470000	2090000	26979	30S ribosomal protein S2 n=1 Tax=Aeromonas dhakensis TaxID=196024 RepID=UPI00227C51BA	Bacteria	Pseudomonadota	Gammaproteobacteria	Aeromonadales	Aeromonadaceae	Aeromonas	Aeromonas dhakensis
3994	19605	UniRef100_A0AAD0SSL9	61	8	3	5660000	960000	2440000	913000	679000	1160000	1830000	1030000	1010000	5040000	1550000	2560000	3090000	3150000	3320000	3380000	5020000	1310000	2890000	3070000	19151	Tol-Pal system peptidoglycan-associated lipoprotein n=1 Tax=Arcobacter suis CECT 7833 TaxID=663365 RepID=A0AAD0SSL9_9BACT	Bacteria	Campylobacterota	Epsilonproteobacteria	Campylobacterales	Arcobacteraceae	Arcobacter	Arcobacter suis
3995	29624	UniRef90_A0A8C0A8E1	26	9	2	2200000	1450000	5130000	684000	1410000	958000	363000	2910000	2060000	5220000	95400	607000	207000	1520000	683000	1120000	2300000	513000	477000	519000	49604	Ig-like domain-containing protein n=2 Tax=Bos TaxID=9903 RepID=A0A8C0A8E1_BOSMU	Eukaryota	Chordata	Mammalia	Artiodactyla	Bovidae	Bos
4010	58779	UniRef90_A0A0M6WDB4	24	9	7	1280000	3390000	2610000	832000	621000	29500	899000	2950000	1620000	2290000	2720000	2940000	2110000	2360000	2760000	4300000	3300000	1040000	3720000	2210000	63084	Lipoprotein lplA n=4 Tax=Roseburia TaxID=841 RepID=A0A0M6WDB4_9FIRM	Bacteria	Bacillota	Clostridia	Eubacteriales	Lachnospiraceae	Roseburia
4012	59255	UniRef90_N8RDI0	30	9	3	1200000	1130000	1230000	1200000	221000	284000	2660000	1260000	753000	1450000	2250000	938000	1590000	1450000	2200000	2300000	3250000	2060000	2230000	2360000	37126	Outer membrane protein omp38 n=4 Tax=Acinetobacter TaxID=469 RepID=N8RDI0_9GAMM	Bacteria	Pseudomonadota	Gammaproteobacteria	Moraxellales	Moraxellaceae	Acinetobacter
4024	65450	UniRef90_D1PFT1	10	8	4	405000	561000	603000	692000	738000	685000	91700	388000	964000	1210000	1200000	1620000	1590000	1470000	1730000	2050000	1970000	1290000	1760000	2260000	106837	TonB-linked outer membrane protein SusC/RagA family n=6 Tax=root TaxID=1 RepID=D1PFT1_9BACT
4053	31065	UniRef90_P04405	22	9	4	9340000	9340000	10800000	7140000	6400000	17800000	12900000	6160000	10400000	10900000	7990000	4290000	5220000	5210000	6110000	3370000	6650000	5720000	6080000	5830000	54391	Glycinin G2 n=2 Tax=Glycine subgen. Soja TaxID=1462606 RepID=GLYG2_SOYBN	Eukaryota	Streptophyta	Magnoliopsida	Fabales	Fabaceae	Glycine
4091	85944	UniRef90_A0A3C0IIW5	13	12	7	1050000	1260000	1980000	968000	1130000	1560000	804000	1400000	1600000	2510000	2030000	953000	1520000	1350000	1650000	2560000	2900000	1620000	1530000	1390000	116859	Dockerin domain-containing protein n=3 Tax=Bacteria TaxID=2 RepID=A0A3C0IIW5_9FIRM
4103	316821	UniRef90_A0A848G9E1	40	10	5	3890000	5080000	14700000	7560000	3690000	4680000	8860000	10300000	6870000	5470000	52300000	24700000	12700000	26900000	11500000	12800000	9480000	9930000	15300000	22300000	38906	Porin n=2 Tax=Zoogloea TaxID=349 RepID=A0A848G9E1_9RHOO	Bacteria	Pseudomonadota	Betaproteobacteria	Rhodocyclales	Zoogloeaceae	Zoogloea
4116	30971	UniRef90_A0A4W2GFX5	23	11	11	7870000	9310000	8520000	5770000	6110000	6970000	5380000	7140000	8300000	11000000	4630000	3520000	3770000	5390000	5790000	5370000	5660000	3730000	6040000	6980000	63528	Milk fat globule-EGF factor 8 protein n=2 Tax=Bos TaxID=9903 RepID=A0A4W2GFX5_BOBOX	Eukaryota	Chordata	Mammalia	Artiodactyla	Bovidae	Bos
4116	30972	UniRef90_A0A6B0R2W1	17	11	11	7870000	9310000	8520000	5770000	6110000	6970000	5380000	7140000	8300000	11000000	4630000	3520000	3770000	5390000	5790000	5370000	5660000	3730000	6040000	6980000	84348	Lactadherin n=4 Tax=Artiodactyla TaxID=91561 RepID=A0A6B0R2W1_9CETA	Eukaryota	Chordata	Mammalia	Artiodactyla
4116	30970	UniRef90_Q95114	30	11	11	7870000	9310000	8520000	5770000	6110000	6970000	5380000	7140000	8300000	11000000	4630000	3520000	3770000	5390000	5790000	5370000	5660000	3730000	6040000	6980000	47411	Lactadherin n=9 Tax=Pecora TaxID=35500 RepID=MFGM_BOVIN	Eukaryota	Chordata	Mammalia	Artiodactyla
4119	31184	UniRef90_P02192	55	7	3	5220000	5080000	9380000	8880000	2890000	3070000	3420000	6710000	8870000	5810000	2860000	800000	1100000	1130000	766000	5740000	8550000	937000	1130000	802000	17078	Myoglobin n=7 Tax=Bovinae TaxID=27592 RepID=MYG_BOVIN	Eukaryota	Chordata	Mammalia	Artiodactyla	Bovidae
4131	58377	UniRef90_P00698	74	9	9	7190000	8040000	12100000	5290000	3580000	4680000	3960000	4960000	8880000	13800000	7060000	5630000	5230000	12000000	5640000	6890000	12300000	5640000	4830000	11100000	16239	Lysozyme C n=29 Tax=Galliformes TaxID=8976 RepID=LYSC_CHICK	Eukaryota	Chordata	Aves	Galliformes
4131	58376	UniRef90_UPI00001124D9	76	9	9	7190000	8040000	12100000	5290000	3580000	4680000	3960000	4960000	8880000	13800000	7060000	5630000	5230000	12000000	5640000	6890000	12300000	5640000	4830000	11100000	15872	HEN EGG WHITE LYSOZYME n=1 Tax=Gallus gallus TaxID=9031 RepID=UPI00001124D9	Eukaryota	Chordata	Aves	Galliformes	Phasianidae	Gallus	Gallus gallus
4134	58639	UniRef90_A0A3E4SHT4	25	9	5	2020000	2800000	2760000	1680000	1310000	1130000	903000	2530000	2360000	3120000	2730000	1570000	2420000	2390000	2160000	2890000	2980000	1250000	4660000	4100000	43442	Aminotransferase n=13 Tax=root TaxID=1 RepID=A0A3E4SHT4_9BACT
4144	60693	UniRef90_A0A173YFF5	29	10	3	4680000	7310000	4560000	3640000	3080000	4890000	1780000	3190000	5190000	5800000	2110000	4690000	4600000	5860000	4200000	3940000	6080000	1480000	3480000	3800000	41067	Trehalose import ATP-binding protein SugC n=31 Tax=Bacillota TaxID=1239 RepID=A0A173YFF5_9FIRM	Bacteria	Bacillota
4147	61937	UniRef90_A0A3R5ZAJ4	54	10	6	5000000	4770000	6260000	4290000	3120000	1970000	2910000	4040000	4810000	12500000	4770000	6410000	7020000	4580000	7320000	6200000	7290000	2070000	8120000	7720000	23763	Bifunctional 4-hydroxy-2-oxoglutarate aldolase/2-dehydro-3-deoxy-phosphogluconate aldolase n=14 Tax=root TaxID=1 RepID=A0A3R5ZAJ4_9BACT
4152	83762	UniRef90_P16348	53	9	2	8690000	2500000	3930000	1940000	1180000	1320000	1410000	1270000	1710000	3330000	2400000	3610000	3690000	4510000	2100000	6110000	10700000	1740000	3570000	3870000	20590	Aspartic protease inhibitor 11 n=2 Tax=Solanum TaxID=4107 RepID=API11_SOLTU	Eukaryota	Streptophyta	Magnoliopsida	Solanales	Solanaceae	Solanum
4152	83761	UniRef90_P17979	45	9	2	8690000	2500000	3930000	1940000	1180000	1320000	1410000	1270000	1710000	3330000	2400000	3610000	3690000	4510000	2100000	6110000	10700000	1740000	3570000	3870000	24190	Aspartic protease inhibitor 8 n=6 Tax=Solanum TaxID=4107 RepID=API8_SOLTU	Eukaryota	Streptophyta	Magnoliopsida	Solanales	Solanaceae	Solanum
4158	93555	UniRef90_A0A646HFX7	16	9	3	1600000	2530000	2100000	2080000	1940000	1170000	1440000	1150000	3860000	4350000	3980000	2010000	3270000	2280000	2960000	4460000	3720000	2640000	6340000	6580000	62675	Starch-binding outer membrane lipoprotein SusD n=1 Tax=Segatella copri TaxID=165179 RepID=A0A646HFX7_9BACT	Bacteria	Bacteroidota	Bacteroidia	Bacteroidales	Prevotellaceae	Segatella	Segatella copri
4193	58739	UniRef90_A4SN67	13	10	7	2890000	4480000	2020000	1680000	1160000	1000000	1110000	2330000	2470000	3330000	1010000	971000	1200000	1690000	1790000	1280000	803000	836000	1590000	1570000	93476	Alpha-1 4 glucan phosphorylase n=70 Tax=Gammaproteobacteria TaxID=1236 RepID=A4SN67_AERS4	Bacteria	Pseudomonadota	Gammaproteobacteria
4196	59363	UniRef90_A0A0M6WUQ8	33	10	3	2190000	2840000	2570000	1440000	1900000	2530000	1060000	3020000	3680000	5660000	1900000	3680000	3480000	2300000	2550000	3000000	3580000	1440000	4760000	3910000	41017	Sugar/spermidine/putrescine/iron/thiamine ABC transporter ATPase n=5 Tax=Roseburia TaxID=841 RepID=A0A0M6WUQ8_9FIRM	Bacteria	Bacillota	Clostridia	Eubacteriales	Lachnospiraceae	Roseburia
4213	161669	UniRef90_A0A543L1S9	35	12	9	456000	1160000	1380000	1650000	3470000	1650000	827000	909000	1730000	2720000	1010000	1570000	1140000	622000	1210000	2000000	1040000	381000	572000	414000	54198	Catalase n=1 Tax=Acidovorax temperans TaxID=80878 RepID=A0A543L1S9_9BURK	Bacteria	Pseudomonadota	Betaproteobacteria	Burkholderiales	Comamonadaceae	Acidovorax	Acidovorax temperans
4223	755	UniRef100_UPI002B48C38B	39	12	9	14800000	17900000	1470000	1500000	5110000	6280000	974000	3150000	2810000	2890000	2270000	3390000	2030000	1840000	2400000	1820000	1510000	3480000	1520000	2450000	38632	porin n=1 Tax=Aeromonas caviae TaxID=648 RepID=UPI002B48C38B	Bacteria	Pseudomonadota	Gammaproteobacteria	Aeromonadales	Aeromonadaceae	Aeromonas	Aeromonas caviae
4223	756	UniRef100_UPI001EF10978	39	12	9	14800000	17900000	1470000	1500000	5110000	6280000	974000	3150000	2810000	2890000	2270000	3390000	2030000	1840000	2400000	1820000	1510000	3480000	1520000	2450000	38645	porin n=1 Tax=Aeromonas caviae TaxID=648 RepID=UPI001EF10978	Bacteria	Pseudomonadota	Gammaproteobacteria	Aeromonadales	Aeromonadaceae	Aeromonas	Aeromonas caviae
4223	757	UniRef100_UPI002B46F837	39	12	9	14800000	17900000	1470000	1500000	5110000	6280000	974000	3150000	2810000	2890000	2270000	3390000	2030000	1840000	2400000	1820000	1510000	3480000	1520000	2450000	38662	porin n=1 Tax=Aeromonas caviae TaxID=648 RepID=UPI002B46F837	Bacteria	Pseudomonadota	Gammaproteobacteria	Aeromonadales	Aeromonadaceae	Aeromonas	Aeromonas caviae
4223	758	UniRef100_UPI0030143203	39	12	9	14800000	17900000	1470000	1500000	5110000	6280000	974000	3150000	2810000	2890000	2270000	3390000	2030000	1840000	2400000	1820000	1510000	3480000	1520000	2450000	38659	porin n=1 Tax=Aeromonas caviae TaxID=648 RepID=UPI0030143203	Bacteria	Pseudomonadota	Gammaproteobacteria	Aeromonadales	Aeromonadaceae	Aeromonas	Aeromonas caviae
4223	760	UniRef100_UPI002B48119E	39	12	9	14800000	17900000	1470000	1500000	5110000	6280000	974000	3150000	2810000	2890000	2270000	3390000	2030000	1840000	2400000	1820000	1510000	3480000	1520000	2450000	38631	porin n=1 Tax=Aeromonas caviae TaxID=648 RepID=UPI002B48119E	Bacteria	Pseudomonadota	Gammaproteobacteria	Aeromonadales	Aeromonadaceae	Aeromonas	Aeromonas caviae
4223	761	UniRef100_UPI0021C74C6F	39	12	9	14800000	17900000	1470000	1500000	5110000	6280000	974000	3150000	2810000	2890000	2270000	3390000	2030000	1840000	2400000	1820000	1510000	3480000	1520000	2450000	38660	porin n=1 Tax=Aeromonas caviae TaxID=648 RepID=UPI0021C74C6F	Bacteria	Pseudomonadota	Gammaproteobacteria	Aeromonadales	Aeromonadaceae	Aeromonas	Aeromonas caviae
4223	763	UniRef100_UPI002B474EA9	39	12	9	14800000	17900000	1470000	1500000	5110000	6280000	974000	3150000	2810000	2890000	2270000	3390000	2030000	1840000	2400000	1820000	1510000	3480000	1520000	2450000	38660	porin n=1 Tax=Aeromonas caviae TaxID=648 RepID=UPI002B474EA9	Bacteria	Pseudomonadota	Gammaproteobacteria	Aeromonadales	Aeromonadaceae	Aeromonas	Aeromonas caviae
4223	764	UniRef100_A0AA42V8Q9	39	12	9	14800000	17900000	1470000	1500000	5110000	6280000	974000	3150000	2810000	2890000	2270000	3390000	2030000	1840000	2400000	1820000	1510000	3480000	1520000	2450000	38662	Porin n=1 Tax=Aeromonas caviae TaxID=648 RepID=A0AA42V8Q9_AERCA	Bacteria	Pseudomonadota	Gammaproteobacteria	Aeromonadales	Aeromonadaceae	Aeromonas	Aeromonas caviae
4223	765	UniRef100_UPI0029D4678D	39	12	9	14800000	17900000	1470000	1500000	5110000	6280000	974000	3150000	2810000	2890000	2270000	3390000	2030000	1840000	2400000	1820000	1510000	3480000	1520000	2450000	38646	porin n=1 Tax=Aeromonas caviae TaxID=648 RepID=UPI0029D4678D	Bacteria	Pseudomonadota	Gammaproteobacteria	Aeromonadales	Aeromonadaceae	Aeromonas	Aeromonas caviae
4223	766	UniRef100_UPI000538A89A	39	12	9	14800000	17900000	1470000	1500000	5110000	6280000	974000	3150000	2810000	2890000	2270000	3390000	2030000	1840000	2400000	1820000	1510000	3480000	1520000	2450000	38618	porin n=1 Tax=Aeromonas caviae TaxID=648 RepID=UPI000538A89A	Bacteria	Pseudomonadota	Gammaproteobacteria	Aeromonadales	Aeromonadaceae	Aeromonas	Aeromonas caviae
4223	767	UniRef100_A0A3N9Z1Y0	35	12	9	14800000	17900000	1470000	1500000	5110000	6280000	974000	3150000	2810000	2890000	2270000	3390000	2030000	1840000	2400000	1820000	1510000	3480000	1520000	2450000	43585	Porin n=3 Tax=Aeromonas TaxID=642 RepID=A0A3N9Z1Y0_AERCA	Bacteria	Pseudomonadota	Gammaproteobacteria	Aeromonadales	Aeromonadaceae	Aeromonas
4223	762	UniRef100_A0A7T3X785	39	12	9	14800000	17900000	1470000	1500000	5110000	6280000	974000	3150000	2810000	2890000	2270000	3390000	2030000	1840000	2400000	1820000	1510000	3480000	1520000	2450000	38633	Porin n=1 Tax=Aeromonas caviae TaxID=648 RepID=A0A7T3X785_AERCA	Bacteria	Pseudomonadota	Gammaproteobacteria	Aeromonadales	Aeromonadaceae	Aeromonas	Aeromonas caviae
4223	28927	UniRef90_A0A7T3X785	39	12	9	14800000	17900000	1470000	1500000	5110000	6280000	974000	3150000	2810000	2890000	2270000	3390000	2030000	1840000	2400000	1820000	1510000	3480000	1520000	2450000	38633	Porin n=19 Tax=Aeromonadaceae TaxID=84642 RepID=A0A7T3X785_AERCA	Bacteria	Pseudomonadota	Gammaproteobacteria	Aeromonadales	Aeromonadaceae
4223	754	UniRef100_UPI0013AF057F	39	12	9	14800000	17900000	1470000	1500000	5110000	6280000	974000	3150000	2810000	2890000	2270000	3390000	2030000	1840000	2400000	1820000	1510000	3480000	1520000	2450000	38632	porin n=1 Tax=Aeromonas TaxID=642 RepID=UPI0013AF057F	Bacteria	Pseudomonadota	Gammaproteobacteria	Aeromonadales	Aeromonadaceae	Aeromonas
4223	759	UniRef100_UPI0004DAFFC4	39	12	9	14800000	17900000	1470000	1500000	5110000	6280000	974000	3150000	2810000	2890000	2270000	3390000	2030000	1840000	2400000	1820000	1510000	3480000	1520000	2450000	38662	porin n=1 Tax=Aeromonas TaxID=642 RepID=UPI0004DAFFC4	Bacteria	Pseudomonadota	Gammaproteobacteria	Aeromonadales	Aeromonadaceae	Aeromonas
4224	8776	UniRef100_UPI00112F30EF	28	9	3	1310000	1840000	1440000	1600000	1610000	1620000	1290000	1450000	1690000	1930000	1640000	1920000	1980000	1320000	1850000	2120000	2140000	620000	1990000	2050000	37839	c-type cytochrome n=1 Tax=Aliarcobacter cryaerophilus TaxID=28198 RepID=UPI00112F30EF	Bacteria	Campylobacterota	Epsilonproteobacteria	Campylobacterales	Arcobacteraceae	Aliarcobacter	Aliarcobacter cryaerophilus
4229	31131	UniRef90_A0A143YVZ8	39	9	9	3910000	2480000	4830000	982000	1950000	2020000	410000	1410000	2200000	3790000	579000	1240000	1460000	6260000	2090000	1910000	6200000	300000	1570000	638000	45584	Bacterial extracellular solute-binding protein n=14 Tax=root TaxID=1 RepID=A0A143YVZ8_9LACT
4282	59022	UniRef90_Q6F7S2	61	8	2	1330000	1220000	2830000	1510000	892000	1190000	977000	2110000	624000	1350000	1790000	5010000	5250000	3390000	3130000	5840000	7440000	1370000	2200000	1110000	13474	Large ribosomal subunit protein uL14 n=321 Tax=root TaxID=1 RepID=RL14_ACIAD
4298	239874	UniRef90_D1PAC6	25	11	8	2810000	1550000	1980000	1810000	293000	1250000	813000	1320000	888000	2960000	3070000	1950000	2390000	1630000	1700000	3830000	2570000	1530000	3200000	2950000	59125	Uncharacterized protein n=7 Tax=Prevotellaceae TaxID=171552 RepID=D1PAC6_9BACT	Bacteria	Bacteroidota	Bacteroidia	Bacteroidales	Prevotellaceae
4311	33622	UniRef90_A0A363D418	38	9	3	2860000	4440000	4020000	2220000	2200000	2530000	1530000	2090000	3240000	6020000	1560000	2950000	2570000	2780000	3710000	3820000	3790000	2580000	2640000	2190000	24893	Cytochrome C n=4 Tax=Arcobacteraceae TaxID=2808963 RepID=A0A363D418_9BACT	Bacteria	Campylobacterota	Epsilonproteobacteria	Campylobacterales	Arcobacteraceae
4311	33623	UniRef100_A0A363D418	38	9	3	2860000	4440000	4020000	2220000	2200000	2530000	1530000	2090000	3240000	6020000	1560000	2950000	2570000	2780000	3710000	3820000	3790000	2580000	2640000	2190000	24893	Cytochrome C n=1 Tax=Arcobacter caeni TaxID=1912877 RepID=A0A363D418_9BACT	Bacteria	Campylobacterota	Epsilonproteobacteria	Campylobacterales	Arcobacteraceae	Arcobacter	Arcobacter caeni
4313	58743	UniRef90_A0A1G6IYA6	53	9	3	5830000	8340000	8670000	7920000	6970000	9100000	6920000	8460000	5380000	9790000	14200000	23400000	27100000	20800000	22400000	22700000	24700000	11600000	9520000	7560000	17717	Small ribosomal subunit protein uS7 n=3 Tax=Moraxellaceae TaxID=468 RepID=A0A1G6IYA6_9GAMM	Bacteria	Pseudomonadota	Gammaproteobacteria	Moraxellales	Moraxellaceae
4321	370053	UniRef90_P05088	37	9	5	523000	1060000	1070000	647000	496000	1000000	931000	391000	589000	1350000	509000	1050000	1220000	1770000	1410000	1120000	993000	875000	1030000	1520000	29746	Erythroagglutinating phytohemagglutinin n=1 Tax=Phaseolus vulgaris TaxID=3885 RepID=PHAE_PHAVU	Eukaryota	Streptophyta	Magnoliopsida	Fabales	Fabaceae	Phaseolus	Phaseolus vulgaris
4334	32909	UniRef90_P02453	10	9	2	2330000	4070000	3920000	2230000	5270000	6300000	2640000	4150000	4420000	7460000	2910000	2660000	2350000	5240000	4530000	3880000	6520000	2980000	2570000	2610000	138939	Collagen alpha-1(I) chain n=123 Tax=Eutheria TaxID=9347 RepID=CO1A1_BOVIN	Eukaryota	Chordata	Mammalia
4334	32910	UniRef90_A0AAA9TE21	11	9	2	2330000	4070000	3920000	2230000	5270000	6300000	2640000	4150000	4420000	7460000	2910000	2660000	2350000	5240000	4530000	3880000	6520000	2980000	2570000	2610000	136000	Collagen type I alpha 1 chain n=4 Tax=Boreoeutheria TaxID=1437010 RepID=A0AAA9TE21_BOVIN	Eukaryota	Chordata	Mammalia
4461	316806	UniRef90_A0A6C2CSJ7	38	11	7	419000	670000	579000	1160000	506000	532000	882000	323000	324000	551000	1050000	13200000	4010000	3910000	9960000	3280000	3790000	658000	4530000	6860000	40754	Porin n=1 Tax=Zoogloea oleivorans TaxID=1552750 RepID=A0A6C2CSJ7_9RHOO	Bacteria	Pseudomonadota	Betaproteobacteria	Rhodocyclales	Zoogloeaceae	Zoogloea	Zoogloea oleivorans
4462	316824	UniRef90_A1K5Q9	28	7	2	1750000	1720000	1910000	1660000	1260000	1240000	1440000	3540000	1650000	2670000	1100000	3810000	2990000	2510000	2380000	1330000	939000	2310000	2370000	6010000	35527	Malate dehydrogenase n=33 Tax=Pseudomonadota TaxID=1224 RepID=MDH_AZOSB	Bacteria	Pseudomonadota
4466	6381	UniRef100_UPI0021B4F289	25	10	3	1580000	1990000	1690000	836000	678000	737000	1090000	1570000	1500000	2430000	355000	966000	1010000	759000	1140000	1200000	1390000	1060000	1820000	1010000	45217	major outer membrane protein n=1 Tax=Aliarcobacter cryaerophilus TaxID=28198 RepID=UPI0021B4F289	Bacteria	Campylobacterota	Epsilonproteobacteria	Campylobacterales	Arcobacteraceae	Aliarcobacter	Aliarcobacter cryaerophilus
4466	30927	UniRef90_UPI0021B4F289	25	10	3	1580000	1990000	1690000	836000	678000	737000	1090000	1570000	1500000	2430000	355000	966000	1010000	759000	1140000	1200000	1390000	1060000	1820000	1010000	45217	major outer membrane protein n=1 Tax=Aliarcobacter cryaerophilus TaxID=28198 RepID=UPI0021B4F289	Bacteria	Campylobacterota	Epsilonproteobacteria	Campylobacterales	Arcobacteraceae	Aliarcobacter	Aliarcobacter cryaerophilus
4489	62542	UniRef90_R6PIM8	31	9	4	1340000	1290000	2440000	1980000	1370000	725000	697000	1300000	2510000	3640000	2580000	2550000	2030000	1830000	2500000	3870000	3730000	1280000	4240000	5220000	42528	OmpA-like domain-containing protein n=4 Tax=Prevotellaceae TaxID=171552 RepID=R6PIM8_9BACT	Bacteria	Bacteroidota	Bacteroidia	Bacteroidales	Prevotellaceae
4491	65859	UniRef90_R7IJE3	20	6	2	610000	442000	1050000	236000	91400	287000	11200	630000	612000	423000	257000	523000	743000	893000	377000	1080000	1050000	111000	871000	630000	54847	L-fucose isomerase C-terminal domain-containing protein n=5 Tax=Eubacteriales TaxID=186802 RepID=R7IJE3_9FIRM	Bacteria	Bacillota	Clostridia	Eubacteriales
4505	6082	UniRef100_UPI001CFB19F7	27	10	5	1680000	1750000	3000000	854000	1250000	1330000	1250000	4140000	2270000	2300000	1550000	610000	1040000	2030000	4920000	2110000	3140000	1080000	5650000	5170000	55603	legumin B-like n=1 Tax=Mangifera indica TaxID=29780 RepID=UPI001CFB19F7	Eukaryota	Streptophyta	Magnoliopsida	Sapindales	Anacardiaceae	Mangifera	Mangifera indica
4505	30222	UniRef90_UPI001CFB19F7	27	10	5	1680000	1750000	3000000	854000	1250000	1330000	1250000	4140000	2270000	2300000	1550000	610000	1040000	2030000	4920000	2110000	3140000	1080000	5650000	5170000	55603	legumin B-like n=1 Tax=Mangifera indica TaxID=29780 RepID=UPI001CFB19F7	Eukaryota	Streptophyta	Magnoliopsida	Sapindales	Anacardiaceae	Mangifera	Mangifera indica
4517	36507	UniRef90_A0A653Q4B6	25	10	3	1490000	1360000	9440000	1820000	1870000	2920000	1460000	6460000	1720000	5250000	3880000	9030000	5180000	3160000	6190000	15000000	11200000	6810000	6450000	2750000	52068	Thrombospondin type 3 repeat-containing protein n=2 Tax=Flavobacterium TaxID=237 RepID=A0A653Q4B6_9FLAO	Bacteria	Bacteroidota	Flavobacteriia	Flavobacteriales	Flavobacteriaceae	Flavobacterium
4556	12633	UniRef100_A0A6M8EF14	36	9	6	11200000	18600000	37800000	23300000	23100000	17200000	6340000	6310000	14000000	24100000	7140000	54000000	53100000	25000000	33200000	37500000	34700000	6900000	10700000	9390000	36344	Outer membrane fibronectin-binding protein n=1 Tax=Arcobacter acticola TaxID=1849015 RepID=A0A6M8EF14_9BACT	Bacteria	Campylobacterota	Epsilonproteobacteria	Campylobacterales	Arcobacteraceae	Arcobacter	Arcobacter acticola
4556	33625	UniRef90_A0A6M8EF14	36	9	6	11200000	18600000	37800000	23300000	23100000	17200000	6340000	6310000	14000000	24100000	7140000	54000000	53100000	25000000	33200000	37500000	34700000	6900000	10700000	9390000	36344	Outer membrane fibronectin-binding protein n=1 Tax=Arcobacter acticola TaxID=1849015 RepID=A0A6M8EF14_9BACT	Bacteria	Campylobacterota	Epsilonproteobacteria	Campylobacterales	Arcobacteraceae	Arcobacter	Arcobacter acticola
4565	32248	UniRef90_A0A347U724	39	9	2	1670000	76700	3520000	2370000	1590000	1930000	2930000	2250000	745000	1260000	2480000	2190000	1270000	2200000	879000	92700	535000	1580000	2100000	3040000	32022	UTP--glucose-1-phosphate uridylyltransferase n=15 Tax=root TaxID=1 RepID=A0A347U724_9BACT
4577	59067	UniRef90_A0A7Y3E8Y4	24	12	2	19000000	34700000	25300000	22900000	17600000	23500000	13800000	14300000	16400000	25900000	31400000	54100000	49200000	25900000	31500000	51100000	42700000	19300000	34500000	30600000	48697	Glutamate dehydrogenase n=2 Tax=Flavobacteriaceae TaxID=49546 RepID=A0A7Y3E8Y4_9FLAO	Bacteria	Bacteroidota	Flavobacteriia	Flavobacteriales	Flavobacteriaceae
4591	86852	UniRef90_A0A1F2ZDG1	48	6	4	1300000	1770000	2130000	1080000	1530000	1870000	1220000	2280000	1420000	2760000	4870000	5220000	5680000	5850000	5350000	6390000	6420000	6730000	3740000	3390000	17509	Molecular chaperone DnaK n=2 Tax=unclassified Acinetobacter TaxID=196816 RepID=A0A1F2ZDG1_9GAMM	Bacteria	Pseudomonadota	Gammaproteobacteria	Moraxellales	Moraxellaceae	Acinetobacter
4631	59932	UniRef90_A0A2D2LSP8	16	5	3	4530000	6390000	10400000	9140000	3980000	4890000	5110000	5770000	4550000	11300000	10300000	7800000	8090000	5370000	5670000	20400000	12200000	8070000	11100000	8600000	41929	OmpA-like domain-containing protein n=20 Tax=Pseudomonadota TaxID=1224 RepID=A0A2D2LSP8_MOROS	Bacteria	Pseudomonadota
4638	84324	UniRef90_V9KJC7	12	9	2	2700000	1620000	1300000	2620000	1360000	728000	933000	1080000	3970000	4730000	3120000	1540000	2480000	1950000	1570000	3190000	1580000	975000	3820000	4940000	59656	Keratin type II cytoskeletal 8 n=1 Tax=Callorhinchus milii TaxID=7868 RepID=V9KJC7_CALMI	Eukaryota	Chordata	Chondrichthyes	Chimaeriformes	Callorhinchidae	Callorhinchus	Callorhinchus milii
4638	84318	UniRef90_A0A4W3H7M6	16	9	2	2700000	1620000	1300000	2620000	1360000	728000	933000	1080000	3970000	4730000	3120000	1540000	2480000	1950000	1570000	3190000	1580000	975000	3820000	4940000	48102	Keratin type II cytoskeletal 8-like n=1 Tax=Callorhinchus milii TaxID=7868 RepID=A0A4W3H7M6_CALMI	Eukaryota	Chordata	Chondrichthyes	Chimaeriformes	Callorhinchidae	Callorhinchus	Callorhinchus milii
4638	84319	UniRef90_A0A4W3H991	16	9	2	2700000	1620000	1300000	2620000	1360000	728000	933000	1080000	3970000	4730000	3120000	1540000	2480000	1950000	1570000	3190000	1580000	975000	3820000	4940000	48164	Keratin type II cytoskeletal 8-like n=1 Tax=Callorhinchus milii TaxID=7868 RepID=A0A4W3H991_CALMI	Eukaryota	Chordata	Chondrichthyes	Chimaeriformes	Callorhinchidae	Callorhinchus	Callorhinchus milii
4638	84322	UniRef90_A0A4W3HRB3	12	9	2	2700000	1620000	1300000	2620000	1360000	728000	933000	1080000	3970000	4730000	3120000	1540000	2480000	1950000	1570000	3190000	1580000	975000	3820000	4940000	59151	Keratin type II cytoskeletal 8-like n=1 Tax=Callorhinchus milii TaxID=7868 RepID=A0A4W3HRB3_CALMI	Eukaryota	Chordata	Chondrichthyes	Chimaeriformes	Callorhinchidae	Callorhinchus	Callorhinchus milii
4665	31805	UniRef90_UPI002C4DC149	22	7	2	6060000	8160000	7480000	6100000	8510000	9870000	4440000	8200000	5640000	8210000	7060000	16200000	13100000	9140000	7860000	9960000	9970000	5060000	7200000	6940000	37167	isocitrate lyase n=1 Tax=Ottowia sp. TaxID=1898956 RepID=UPI002C4DC149	Bacteria	Pseudomonadota	Betaproteobacteria	Burkholderiales	Comamonadaceae	Ottowia	Ottowia sp.
4675	45217	UniRef100_A0AA96DZ36	23	10	2	558000	499000	1460000	626000	415000	571000	559000	451000	593000	341000	669000	867000	1350000	1670000	1510000	1690000	1760000	767000	2080000	2460000	59963	Dihydroxy-acid dehydratase n=1 Tax=Arcobacter sp. AZ-2023 TaxID=3074453 RepID=A0AA96DZ36_9BACT	Bacteria	Campylobacterota	Epsilonproteobacteria	Campylobacterales	Arcobacteraceae	Arcobacter	Arcobacter sp. AZ-2023
4675	45218	UniRef100_A0AA96L5V2	23	10	2	558000	499000	1460000	626000	415000	571000	559000	451000	593000	341000	669000	867000	1350000	1670000	1510000	1690000	1760000	767000	2080000	2460000	59949	Dihydroxy-acid dehydratase n=1 Tax=Arcobacter sp. AZ-2023 TaxID=3074453 RepID=A0AA96L5V2_9BACT	Bacteria	Campylobacterota	Epsilonproteobacteria	Campylobacterales	Arcobacteraceae	Arcobacter	Arcobacter sp. AZ-2023
4675	45215	UniRef100_A0AA96I3M1	23	10	2	558000	499000	1460000	626000	415000	571000	559000	451000	593000	341000	669000	867000	1350000	1670000	1510000	1690000	1760000	767000	2080000	2460000	59938	Dihydroxy-acid dehydratase n=1 Tax=Arcobacter sp. AZ-2023 TaxID=3074453 RepID=A0AA96I3M1_9BACT	Bacteria	Campylobacterota	Epsilonproteobacteria	Campylobacterales	Arcobacteraceae	Arcobacter	Arcobacter sp. AZ-2023
4688	59939	UniRef90_A0A6I2TV82	21	9	4	2430000	3390000	2480000	2310000	1480000	1100000	1770000	2130000	3300000	4890000	4220000	1910000	3200000	2980000	2880000	5160000	4580000	1260000	4630000	6290000	57617	L-arabinose isomerase n=17 Tax=root TaxID=1 RepID=A0A6I2TV82_9BACT
4698	71153	UniRef90_A0A174MS00	18	11	4	328000	270000	591000	282000	521000	458000	687000	2500000	297000	316000	247000	3370000	390000	741000	518000	412000	893000	4770000	522000	526000	99828	Aldehyde oxidoreductase n=29 Tax=Bacteria TaxID=2 RepID=A0A174MS00_9FIRM
4707	88458	UniRef90_D1PAI5	26	11	7	308000	594000	550000	114000	337000	449000	386000	721000	446000	1350000	648000	569000	888000	818000	518000	1020000	879000	147000	1270000	703000	64859	Phosphoglucomutase/phosphomannomutase alpha/beta/alpha domain II n=23 Tax=root TaxID=1 RepID=D1PAI5_9BACT
4711	112045	UniRef90_R5V1N3	9	7	6	1050000	1380000	1680000	969000	638000	507000	1400000	1970000	1630000	2310000	2910000	3430000	2360000	2130000	1470000	3460000	3350000	2050000	3010000	3500000	112069	Endoglucanase n=2 Tax=unclassified Ruminococcus TaxID=2608920 RepID=R5V1N3_9FIRM	Bacteria	Bacillota	Clostridia	Eubacteriales	Oscillospiraceae	Ruminococcus
4732	30318	UniRef90_A0A258NDM0	37	11	3	767000	1060000	5450000	1180000	1270000	1390000	622000	1300000	796000	1080000	1260000	2760000	2470000	1370000	1790000	2860000	2630000	1970000	1260000	1000000	36061	Porin n=2 Tax=unclassified Acidovorax TaxID=2684926 RepID=A0A258NDM0_9BURK	Bacteria	Pseudomonadota	Betaproteobacteria	Burkholderiales	Comamonadaceae	Acidovorax
4748	39127	UniRef90_A0A9D9ZZC3	37	10	2	1640000	1900000	2820000	1930000	2000000	2130000	2090000	2970000	1190000	1710000	2510000	3880000	3020000	2480000	2060000	3060000	3780000	2320000	1910000	1740000	36499	Isocitrate lyase (Fragment) n=1 Tax=Polaromonas sp. TaxID=1869339 RepID=A0A9D9ZZC3_9BURK	Bacteria	Pseudomonadota	Betaproteobacteria	Burkholderiales	Comamonadaceae	Polaromonas	Polaromonas sp.
4798	30037	UniRef90_P04776	20	9	3	6750000	5990000	10700000	4480000	3790000	9920000	7780000	5120000	5940000	7130000	3520000	3450000	5430000	5160000	5190000	3670000	6100000	5580000	2960000	4160000	55706	Glycinin G1 n=2 Tax=Glycine subgen. Soja TaxID=1462606 RepID=GLYG1_SOYBN	Eukaryota	Streptophyta	Magnoliopsida	Fabales	Fabaceae	Glycine
4818	59434	UniRef90_P61626	53	7	7	16600000	16700000	16400000	7220000	4500000	14400000	9070000	6910000	10800000	18600000	10600000	9060000	10100000	20400000	9770000	16200000	26700000	4990000	15300000	14100000	16537	Lysozyme C n=9 Tax=Hominoidea TaxID=314295 RepID=LYSC_HUMAN	Eukaryota	Chordata	Mammalia	Primates
4818	607668	P61626|LYSC_HUMAN	53	7	7	16600000	16700000	16400000	7220000	4500000	14400000	9070000	6910000	10800000	18600000	10600000	9060000	10100000	20400000	9770000	16200000	26700000	4990000	15300000	14100000	16537	Lysozyme C OS=Homo sapiens OX=9606 GN=LYZ PE=1 SV=1	Eukaryota	Chordata	Mammalia	Primates	Hominidae	Homo	Homo sapiens
4887	61962	UniRef90_A0A8C2SVP3	16	10	7	512000	378000	6150000	1660000	1590000	1120000	299000	632000	377000	919000	316000	2850000	2510000	2050000	852000	1160000	1000000	1060000	1630000	2330000	84816	Alpha-1 4 glucan phosphorylase n=1 Tax=Coturnix japonica TaxID=93934 RepID=A0A8C2SVP3_COTJA	Eukaryota	Chordata	Aves	Galliformes	Phasianidae	Coturnix	Coturnix japonica
4890	65493	UniRef90_A0A4P6M3P8	45	9	2	1960000	1990000	2680000	1670000	1570000	3640000	1320000	1600000	2280000	1660000	1460000	3560000	2750000	3120000	1460000	2230000	3690000	656000	1320000	1250000	26983	Triosephosphate isomerase n=44 Tax=Bacteria TaxID=2 RepID=A0A4P6M3P8_9FIRM
4907	265465	UniRef90_A0A318KCN1	18	8	6	467000	687000	921000	1260000	799000	1200000	1440000	1490000	631000	823000	2630000	2590000	2880000	1680000	1840000	2890000	3610000	2770000	3060000	2190000	54929	Flagellin n=1 Tax=Rivihabitans pingtungensis TaxID=1054498 RepID=A0A318KCN1_9NEIS	Bacteria	Pseudomonadota	Betaproteobacteria	Neisseriales	Aquaspirillaceae	Rivihabitans	Rivihabitans pingtungensis
4916	555554	UniRef90_UPI0007E90F21	11	5	5	563000	2040000	5200000	1390000	983000	1320000	1590000	3390000	1280000	1800000	5150000	1030000	1600000	10600000	2260000	2380000	1250000	1310000	7560000	2760000	61830	Desmocollin-1 n=1 Tax=Homo sapiens TaxID=9606 RepID=UPI0007E90F21	Eukaryota	Chordata	Mammalia	Primates	Hominidae	Homo	Homo sapiens
4916	555555	UniRef90_Q08554	7	5	5	563000	2040000	5200000	1390000	983000	1320000	1590000	3390000	1280000	1800000	5150000	1030000	1600000	10600000	2260000	2380000	1250000	1310000	7560000	2760000	99987	Desmocollin-1 n=28 Tax=Simiiformes TaxID=314293 RepID=DSC1_HUMAN	Eukaryota	Chordata	Mammalia	Primates
4916	1356137	Q08554|DSC1_HUMAN	7	5	5	563000	2040000	5200000	1390000	983000	1320000	1590000	3390000	1280000	1800000	5150000	1030000	1600000	10600000	2260000	2380000	1250000	1310000	7560000	2760000	99987	Desmocollin-1 OS=Homo sapiens OX=9606 GN=DSC1 PE=1 SV=2	Eukaryota	Chordata	Mammalia	Primates	Hominidae	Homo	Homo sapiens
4924	39093	UniRef100_A0A2S9TA54	54	10	7	1840000	2740000	2090000	2230000	2190000	665000	2260000	2970000	2730000	4880000	1780000	3440000	3380000	1590000	2310000	4700000	4630000	928000	4770000	4870000	25070	Cytochrome-c oxidase cbb3-type subunit II n=1 Tax=Aliarcobacter cryaerophilus TaxID=28198 RepID=A0A2S9TA54_9BACT	Bacteria	Campylobacterota	Epsilonproteobacteria	Campylobacterales	Arcobacteraceae	Aliarcobacter	Aliarcobacter cryaerophilus
4924	39094	UniRef100_UPI00112F248D	54	10	7	1840000	2740000	2090000	2230000	2190000	665000	2260000	2970000	2730000	4880000	1780000	3440000	3380000	1590000	2310000	4700000	4630000	928000	4770000	4870000	25100	cytochrome-c oxidase cbb3-type subunit II n=1 Tax=Aliarcobacter cryaerophilus TaxID=28198 RepID=UPI00112F248D	Bacteria	Campylobacterota	Epsilonproteobacteria	Campylobacterales	Arcobacteraceae	Aliarcobacter	Aliarcobacter cryaerophilus
4930	57990	UniRef90_A0A380U8M0	26	10	3	948000	1210000	1650000	1270000	808000	1010000	1590000	2970000	1150000	1040000	1610000	2800000	2470000	2650000	2190000	3250000	3820000	1920000	1390000	1160000	44349	nitric oxide dioxygenase n=53 Tax=Moraxellaceae TaxID=468 RepID=A0A380U8M0_ACIJO	Bacteria	Pseudomonadota	Gammaproteobacteria	Moraxellales	Moraxellaceae
4936	62049	UniRef90_P56470	27	8	8	12000000	15100000	20300000	16600000	7920000	9080000	7480000	8570000	16100000	26200000	7510000	8190000	7570000	8790000	9690000	10300000	13800000	12700000	10800000	11100000	35941	Galectin-4 n=12 Tax=Simiiformes TaxID=314293 RepID=LEG4_HUMAN	Eukaryota	Chordata	Mammalia	Primates
4936	607711	P56470|LEG4_HUMAN	27	8	8	12000000	15100000	20300000	16600000	7920000	9080000	7480000	8570000	16100000	26200000	7510000	8190000	7570000	8790000	9690000	10300000	13800000	12700000	10800000	11100000	35941	Galectin-4 OS=Homo sapiens OX=9606 GN=LGALS4 PE=1 SV=1	Eukaryota	Chordata	Mammalia	Primates	Hominidae	Homo	Homo sapiens
4940	84464	UniRef90_Q41593	36	11	7	765000	850000	1770000	1460000	300000	684000	223000	414000	1400000	1740000	670000	655000	744000	1160000	659000	1030000	2230000	1110000	1610000	1030000	43118	Serpin-Z1A n=6 Tax=Triticinae TaxID=1648030 RepID=SPZ1A_WHEAT	Eukaryota	Streptophyta	Magnoliopsida	Poales	Poaceae
4941	85668	UniRef90_UPI0021F6AB0B	52	8	2	547000	353000	541000	692000	444000	724000	508000	392000	320000	602000	2010000	1550000	1470000	916000	1040000	1200000	784000	1000000	1100000	1020000	16031	acyl-CoA dehydrogenase family protein n=1 Tax=Acinetobacter baumannii TaxID=470 RepID=UPI0021F6AB0B	Bacteria	Pseudomonadota	Gammaproteobacteria	Moraxellales	Moraxellaceae	Acinetobacter	Acinetobacter baumannii
4942	87209	UniRef90_A0A0A8MEV4	31	9	6	1400000	1670000	2570000	330000	203000	1610000	234000	599000	321000	661000	92300	1500000	895000	3240000	1240000	456000	2480000	385000	223000	222000	40729	ABC transporter ATP-binding component n=105 Tax=Bacteria TaxID=2 RepID=A0A0A8MEV4_BIFLI
4958	32581	UniRef100_A0A6M8EGM7	32	8	2	2720000	2820000	9390000	5430000	5610000	6790000	2670000	2740000	4760000	10000000	137000	7800000	3720000	3850000	6150000	5300000	6290000	180000	2130000	275000	24902	Cytochrome c putative nitric oxide reductase small subunit n=1 Tax=Arcobacter acticola TaxID=1849015 RepID=A0A6M8EGM7_9BACT	Bacteria	Campylobacterota	Epsilonproteobacteria	Campylobacterales	Arcobacteraceae	Arcobacter	Arcobacter acticola
4981	58348	UniRef90_O60844	59	8	8	32500000	28900000	36900000	16800000	18400000	22500000	20300000	20200000	24000000	45600000	16900000	28500000	24700000	37400000	31300000	33100000	66500000	21100000	29000000	31900000	18133	Zymogen granule membrane protein 16 n=22 Tax=Primates TaxID=9443 RepID=ZG16_HUMAN	Eukaryota	Chordata	Mammalia	Primates
4981	607670	O60844|ZG16_HUMAN	59	8	8	32500000	28900000	36900000	16800000	18400000	22500000	20300000	20200000	24000000	45600000	16900000	28500000	24700000	37400000	31300000	33100000	66500000	21100000	29000000	31900000	18133	Zymogen granule membrane protein 16 OS=Homo sapiens OX=9606 GN=ZG16 PE=1 SV=3	Eukaryota	Chordata	Mammalia	Primates	Hominidae	Homo	Homo sapiens
4991	58215	UniRef90_A0A174VXH1	11	9	4	87200	1050000	1510000	61500	920000	126000	260000	1210000	232000	472000	270000	3750000	604000	618000	1960000	1480000	575000	563000	660000	1340000	141914	Uncharacterized protein n=2 Tax=Lachnospiraceae TaxID=186803 RepID=A0A174VXH1_9FIRM	Bacteria	Bacillota	Clostridia	Eubacteriales	Lachnospiraceae
5128	37448	UniRef100_UPI001D086F53	13	8	7	2700000	1700000	3260000	2790000	1290000	1430000	3310000	4710000	3340000	2140000	3120000	4530000	2970000	10300000	5040000	2580000	1820000	1750000	2440000	3540000	89573	PL29 family lyase N-terminal domain-containing protein n=1 Tax=Phocaeicola vulgatus TaxID=821 RepID=UPI001D086F53	Bacteria	Bacteroidota	Bacteroidia	Bacteroidales	Bacteroidaceae	Phocaeicola	Phocaeicola vulgatus
5136	61497	UniRef90_A0A9E1GKN2	23	9	3	1790000	2930000	2800000	1890000	1550000	2480000	1490000	2290000	2350000	4630000	3870000	2590000	2750000	2620000	2760000	4000000	4230000	2880000	4430000	4690000	52709	Twin-arginine translocation signal domain-containing protein n=4 Tax=Oscillospiraceae TaxID=216572 RepID=A0A9E1GKN2_9FIRM	Bacteria	Bacillota	Clostridia	Eubacteriales	Oscillospiraceae
5170	35561	UniRef100_I8WNM2	29	10	2	629000	610000	2150000	1220000	467000	837000	475000	146000	4960000	1390000	7210000	8930000	8980000	6080000	2680000	2590000	1120000	1370000	4880000	7950000	43920	Phosphoglycerate kinase n=2 Tax=Phocaeicola dorei TaxID=357276 RepID=I8WNM2_9BACT	Bacteria	Bacteroidota	Bacteroidia	Bacteroidales	Bacteroidaceae	Phocaeicola	Phocaeicola dorei
5170	35564	UniRef100_UPI00187362DA	29	10	2	629000	610000	2150000	1220000	467000	837000	475000	146000	4960000	1390000	7210000	8930000	8980000	6080000	2680000	2590000	1120000	1370000	4880000	7950000	44039	phosphoglycerate kinase n=1 Tax=Phocaeicola dorei TaxID=357276 RepID=UPI00187362DA	Bacteria	Bacteroidota	Bacteroidia	Bacteroidales	Bacteroidaceae	Phocaeicola	Phocaeicola dorei
5170	35567	UniRef100_A0A076J553	29	10	2	629000	610000	2150000	1220000	467000	837000	475000	146000	4960000	1390000	7210000	8930000	8980000	6080000	2680000	2590000	1120000	1370000	4880000	7950000	44023	Phosphoglycerate kinase n=5 Tax=Bacteroidaceae TaxID=815 RepID=A0A076J553_9BACT	Bacteria	Bacteroidota	Bacteroidia	Bacteroidales	Bacteroidaceae
5180	58132	UniRef90_P06731-2	19	9	5	14500000	15500000	11900000	10200000	9460000	11100000	15800000	8640000	20300000	31400000	11100000	7540000	11500000	9050000	11800000	15500000	20000000	17500000	20900000	13300000	76725	Isoform 2 of Carcinoembryonic antigen-related cell adhesion molecule 5 n=5 Tax=Hominidae TaxID=9604 RepID=P06731-2	Eukaryota	Chordata	Mammalia	Primates	Hominidae
5180	58133	UniRef90_P06731	19	9	5	14500000	15500000	11900000	10200000	9460000	11100000	15800000	8640000	20300000	31400000	11100000	7540000	11500000	9050000	11800000	15500000	20000000	17500000	20900000	13300000	76796	Carcinoembryonic antigen-related cell adhesion molecule 5 n=4 Tax=Hominoidea TaxID=314295 RepID=CEAM5_HUMAN	Eukaryota	Chordata	Mammalia	Primates
5180	607650	P06731|CEAM5_HUMAN	19	9	5	14500000	15500000	11900000	10200000	9460000	11100000	15800000	8640000	20300000	31400000	11100000	7540000	11500000	9050000	11800000	15500000	20000000	17500000	20900000	13300000	76796	Carcinoembryonic antigen-related cell adhesion molecule 5 OS=Homo sapiens OX=9606 GN=CEACAM5 PE=1 SV=4	Eukaryota	Chordata	Mammalia	Primates	Hominidae	Homo	Homo sapiens
5192	61145	UniRef90_A0A380U4N3	57	9	2	1120000	1120000	1080000	993000	716000	1010000	1100000	1710000	773000	786000	2950000	4690000	5010000	2820000	2540000	2850000	3030000	2800000	1810000	1950000	22836	Superoxide dismutase n=106 Tax=Bacteria TaxID=2 RepID=A0A380U4N3_ACIJO
5231	34819	UniRef90_D9SRX3	22	7	2	2330000	859000	995000	433000	243000	218000	917000	656000	1250000	600000	0	0	0	140000	42000	67900	101000	3610	42100	0	35836	Glyceraldehyde-3-phosphate dehydrogenase n=1 Tax=Clostridium cellulovorans TaxID=573061 RepID=D9SRX3_CLOC7	Bacteria	Bacillota	Clostridia	Eubacteriales	Clostridiaceae	Clostridium	Clostridium cellulovorans
5263	110454	UniRef90_U2K6X4	11	10	5	683000	1420000	1580000	641000	1770000	1530000	881000	1380000	1350000	2100000	2780000	4460000	4330000	2370000	3400000	3350000	2460000	2630000	2990000	1620000	112093	Glycosyl hydrolase family 48 n=4 Tax=Oscillospiraceae TaxID=216572 RepID=U2K6X4_9FIRM	Bacteria	Bacillota	Clostridia	Eubacteriales	Oscillospiraceae
5284	31014	UniRef100_A0AAD0TUV9	38	9	2	2080000	3310000	3530000	1160000	3230000	3040000	1470000	3020000	1940000	2990000	2370000	4110000	4050000	3630000	5110000	5070000	6310000	1990000	3200000	4910000	32440	UTP--glucose-1-phosphate uridylyltransferase n=1 Tax=Aliarcobacter cryaerophilus ATCC 43158 TaxID=1032070 RepID=A0AAD0TUV9_9BACT	Bacteria	Campylobacterota	Epsilonproteobacteria	Campylobacterales	Arcobacteraceae	Aliarcobacter	Aliarcobacter cryaerophilus
5284	31015	UniRef100_A0AA96DNP8	38	9	2	2080000	3310000	3530000	1160000	3230000	3040000	1470000	3020000	1940000	2990000	2370000	4110000	4050000	3630000	5110000	5070000	6310000	1990000	3200000	4910000	32497	UTP--glucose-1-phosphate uridylyltransferase n=2 Tax=Arcobacteraceae TaxID=2808963 RepID=A0AA96DNP8_9BACT	Bacteria	Campylobacterota	Epsilonproteobacteria	Campylobacterales	Arcobacteraceae
5284	31016	UniRef100_A0AA96DSW2	38	9	2	2080000	3310000	3530000	1160000	3230000	3040000	1470000	3020000	1940000	2990000	2370000	4110000	4050000	3630000	5110000	5070000	6310000	1990000	3200000	4910000	32500	UTP--glucose-1-phosphate uridylyltransferase n=1 Tax=Arcobacter sp. AZ-2023 TaxID=3074453 RepID=A0AA96DSW2_9BACT	Bacteria	Campylobacterota	Epsilonproteobacteria	Campylobacterales	Arcobacteraceae	Arcobacter	Arcobacter sp. AZ-2023
5284	31017	UniRef100_UPI0011E003BF	38	9	2	2080000	3310000	3530000	1160000	3230000	3040000	1470000	3020000	1940000	2990000	2370000	4110000	4050000	3630000	5110000	5070000	6310000	1990000	3200000	4910000	32482	UTP--glucose-1-phosphate uridylyltransferase GalU n=1 Tax=Aliarcobacter cryaerophilus TaxID=28198 RepID=UPI0011E003BF	Bacteria	Campylobacterota	Epsilonproteobacteria	Campylobacterales	Arcobacteraceae	Aliarcobacter	Aliarcobacter cryaerophilus
5284	31018	UniRef100_A0A494T352	38	9	2	2080000	3310000	3530000	1160000	3230000	3040000	1470000	3020000	1940000	2990000	2370000	4110000	4050000	3630000	5110000	5070000	6310000	1990000	3200000	4910000	32482	UTP--glucose-1-phosphate uridylyltransferase n=1 Tax=Aliarcobacter cryaerophilus D2610 TaxID=1032071 RepID=A0A494T352_9BACT	Bacteria	Campylobacterota	Epsilonproteobacteria	Campylobacterales	Arcobacteraceae	Aliarcobacter	Aliarcobacter cryaerophilus
5284	31019	UniRef100_A0AA96CUG1	37	9	2	2080000	3310000	3530000	1160000	3230000	3040000	1470000	3020000	1940000	2990000	2370000	4110000	4050000	3630000	5110000	5070000	6310000	1990000	3200000	4910000	33884	UTP--glucose-1-phosphate uridylyltransferase n=1 Tax=Arcobacter sp. AZ-2023 TaxID=3074453 RepID=A0AA96CUG1_9BACT	Bacteria	Campylobacterota	Epsilonproteobacteria	Campylobacterales	Arcobacteraceae	Arcobacter	Arcobacter sp. AZ-2023
5289	32017	UniRef90_UPI0001F71299	26	12	4	4420000	5330000	7090000	10200000	2310000	4330000	2460000	3340000	6590000	7660000	12300000	4500000	8540000	7920000	5010000	12400000	5410000	3640000	3400000	3800000	55596	Maltose ABC transporter periplasmic protein Arah 2 n=1 Tax=Arachis hypogaea TaxID=3818 RepID=UPI0001F71299	Eukaryota	Streptophyta	Magnoliopsida	Fabales	Fabaceae	Arachis	Arachis hypogaea
5340	293699	UniRef90_A0A1C6FSZ5	18	14	3	642000	1480000	1250000	759000	852000	895000	894000	1250000	1230000	1750000	1100000	1830000	980000	794000	1420000	2140000	2140000	839000	1870000	1950000	66170	Chaperone protein DnaK n=3 Tax=Eubacteriales TaxID=186802 RepID=A0A1C6FSZ5_9FIRM	Bacteria	Bacillota	Clostridia	Eubacteriales
5351	16302	UniRef100_A0AAE7B9C7	43	7	2	3880000	3870000	5780000	4160000	2550000	2750000	3030000	3490000	2270000	3830000	9090000	14100000	16200000	6650000	6780000	25700000	30400000	6730000	12500000	13300000	19167	Tol-Pal system peptidoglycan-associated lipoprotein n=1 Tax=Arcobacter venerupis TaxID=1054033 RepID=A0AAE7B9C7_9BACT	Bacteria	Campylobacterota	Epsilonproteobacteria	Campylobacterales	Arcobacteraceae	Arcobacter	Arcobacter venerupis
5351	38128	UniRef90_A0AAE7B9C7	43	7	2	3880000	3870000	5780000	4160000	2550000	2750000	3030000	3490000	2270000	3830000	9090000	14100000	16200000	6650000	6780000	25700000	30400000	6730000	12500000	13300000	19167	Tol-Pal system peptidoglycan-associated lipoprotein n=1 Tax=Arcobacter venerupis TaxID=1054033 RepID=A0AAE7B9C7_9BACT	Bacteria	Campylobacterota	Epsilonproteobacteria	Campylobacterales	Arcobacteraceae	Arcobacter	Arcobacter venerupis
5381	58552	UniRef90_P40879	14	11	11	3610000	3400000	4910000	3430000	4860000	4330000	5070000	4310000	4200000	6880000	4370000	4990000	5070000	5390000	6320000	6560000	7120000	11300000	7870000	8160000	84505	Chloride anion exchanger n=8 Tax=Hominoidea TaxID=314295 RepID=S26A3_HUMAN	Eukaryota	Chordata	Mammalia	Primates
5381	607647	P40879|S26A3_HUMAN	14	11	11	3610000	3400000	4910000	3430000	4860000	4330000	5070000	4310000	4200000	6880000	4370000	4990000	5070000	5390000	6320000	6560000	7120000	11300000	7870000	8160000	84505	Chloride anion exchanger OS=Homo sapiens OX=9606 GN=SLC26A3 PE=1 SV=1	Eukaryota	Chordata	Mammalia	Primates	Hominidae	Homo	Homo sapiens
5425	424401	UniRef90_UPI0022A86AAA	2	7	7	1190000	1160000	1310000	1130000	810000	981000	608000	149000	868000	1150000	2230000	2620000	2060000	1460000	3280000	1840000	5470000	30000000	1190000	1040000	658168	BapA prefix-like domain-containing protein n=2 Tax=Acinetobacter calcoaceticus/baumannii complex TaxID=909768 RepID=UPI0022A86AAA	Bacteria	Pseudomonadota	Gammaproteobacteria	Moraxellales	Moraxellaceae	Acinetobacter
5469	60229	UniRef90_A0A9E0DVU2	17	6	2	1150000	1900000	1460000	831000	1120000	845000	324000	2600000	1610000	1930000	890000	353000	910000	784000	906000	1320000	1210000	1330000	1510000	1890000	44905	S-layer homology domain-containing protein n=1 Tax=Veillonella sp. TaxID=1926307 RepID=A0A9E0DVU2_9FIRM	Bacteria	Bacillota	Negativicutes	Veillonellales	Veillonellaceae	Veillonella	Veillonella sp.
5569	83707	UniRef90_P02604	57	10	5	71800	677000	9090000	227000	5790000	2660000	867000	4060000	233000	940000	631000	153000	205000	483000	354000	445000	3890000	730000	594000	97300	20899	Myosin light chain 1 skeletal muscle isoform n=61 Tax=Sauria TaxID=32561 RepID=MLE1_CHICK	Eukaryota	Chordata
5573	85364	UniRef90_A0A356I9K3	13	7	7	5490000	4360000	4720000	4080000	5020000	5840000	5870000	5410000	6430000	9420000	3620000	2800000	2490000	2250000	2830000	738000	486000	2890000	4800000	4960000	72800	Peptide ABC transporter ATP-binding protein n=3 Tax=Streptococcus TaxID=1301 RepID=A0A356I9K3_STRSP	Bacteria	Bacillota	Bacilli	Lactobacillales	Streptococcaceae	Streptococcus
5582	161532	UniRef90_P0DO16	16	9	4	974000	578000	861000	611000	159000	4940000	6830000	2000000	2640000	1450000	3390000	2130000	2400000	2730000	2280000	2570000	4090000	2080000	3340000	3080000	70306	Beta-conglycinin alpha subunit 1 n=2 Tax=Glycine subgen. Soja TaxID=1462606 RepID=GLCA1_SOYBN	Eukaryota	Streptophyta	Magnoliopsida	Fabales	Fabaceae	Glycine
5585	187292	UniRef90_UPI001C95DEAB	9	7	4	1450000	2440000	1980000	1300000	1620000	1700000	3930000	7140000	877000	2010000	559000	1420000	1710000	435000	1370000	949000	992000	585000	544000	760000	102653	SEC10/PgrA surface exclusion domain-containing protein n=1 Tax=Streptococcus suis TaxID=1307 RepID=UPI001C95DEAB	Bacteria	Bacillota	Bacilli	Lactobacillales	Streptococcaceae	Streptococcus	Streptococcus suis
5601	31254	UniRef90_A0A1H8DF25	24	8	6	18300000	19000000	28700000	29500000	12300000	13100000	9190000	14200000	32800000	37200000	508000	1070000	679000	1140000	994000	1120000	765000	249000	921000	2330000	40628	Outer membrane protein (Porin) n=2 Tax=Brachymonas denitrificans TaxID=28220 RepID=A0A1H8DF25_9BURK	Bacteria	Pseudomonadota	Betaproteobacteria	Burkholderiales	Comamonadaceae	Brachymonas	Brachymonas denitrificans
5648	85084	UniRef90_A0A6J1K8H1	21	8	6	1970000	1810000	5470000	1760000	2050000	1930000	1030000	877000	3190000	3240000	4230000	1950000	5770000	19400000	3860000	6160000	12200000	5860000	6050000	4540000	53895	11S globulin seed storage protein 2-like n=3 Tax=Cucurbita TaxID=3660 RepID=A0A6J1K8H1_CUCMA	Eukaryota	Streptophyta	Magnoliopsida	Cucurbitales	Cucurbitaceae	Cucurbita
5683	36348	UniRef100_A0A412X801	63	8	7	1040000	1960000	4010000	1200000	2250000	2070000	884000	5290000	1870000	2640000	2940000	4460000	2360000	4090000	4840000	4170000	5320000	4690000	3360000	5400000	18037	Ferritin n=1 Tax=Bacteroides uniformis TaxID=820 RepID=A0A412X801_BACUN	Bacteria	Bacteroidota	Bacteroidia	Bacteroidales	Bacteroidaceae	Bacteroides	Bacteroides uniformis
5683	36350	UniRef100_E5VCY3	63	8	7	1040000	1960000	4010000	1200000	2250000	2070000	884000	5290000	1870000	2640000	2940000	4460000	2360000	4090000	4840000	4170000	5320000	4690000	3360000	5400000	18107	Ferritin n=18 Tax=Bacteroides TaxID=816 RepID=E5VCY3_9BACE	Bacteria	Bacteroidota	Bacteroidia	Bacteroidales	Bacteroidaceae	Bacteroides
5691	60728	UniRef90_V5VAD3	39	8	6	1560000	3000000	1920000	1590000	1540000	1780000	2620000	1120000	2630000	6590000	2810000	3720000	5340000	1980000	4830000	4090000	2820000	971000	1600000	1060000	26804	Succinate dehydrogenase iron-sulfur subunit n=286 Tax=root TaxID=1 RepID=V5VAD3_ACIBA
5695	64354	UniRef90_Q9NZT1	46	5	5	2310000	8520000	8840000	3200000	8810000	9710000	2840000	7120000	3970000	6880000	11200000	5310000	4310000	5800000	6770000	9560000	9030000	12100000	7130000	5210000	15893	Calmodulin-like protein 5 n=8 Tax=Catarrhini TaxID=9526 RepID=CALL5_HUMAN	Eukaryota	Chordata	Mammalia	Primates
5695	644552	Q9NZT1|CALL5_HUMAN	46	5	5	2310000	8520000	8840000	3200000	8810000	9710000	2840000	7120000	3970000	6880000	11200000	5310000	4310000	5800000	6770000	9560000	9030000	12100000	7130000	5210000	15893	Calmodulin-like protein 5 OS=Homo sapiens OX=9606 GN=CALML5 PE=1 SV=2	Eukaryota	Chordata	Mammalia	Primates	Hominidae	Homo	Homo sapiens
5706	161921	UniRef90_F1SCD0	23	9	8	2740000	5650000	1820000	1490000	1320000	2280000	1420000	2890000	5160000	4450000	1220000	638000	899000	3330000	3660000	1380000	1980000	1120000	4450000	2690000	46641	Serpin domain-containing protein n=2 Tax=Bilateria TaxID=33213 RepID=F1SCD0_PIG	Eukaryota
5714	317146	UniRef90_A0A6G1U3T2	19	9	5	2100000	1720000	2740000	1630000	768000	1040000	618000	2210000	1980000	2050000	3010000	2590000	3470000	2110000	2600000	3950000	2730000	1800000	3660000	3890000	49519	Glucose-6-phosphate isomerase n=15 Tax=Bacteria TaxID=2 RepID=A0A6G1U3T2_9BACT
5731	58063	UniRef90_UPI00273BF76D	22	10	2	18700000	23500000	8970000	6560000	1400000	1810000	5550000	10100000	4870000	5050000	653000	504000	587000	465000	326000	816000	769000	366000	1060000	1270000	42255	OmpA family protein n=1 Tax=Psychrobacter sp. M13 TaxID=3067275 RepID=UPI00273BF76D	Bacteria	Pseudomonadota	Gammaproteobacteria	Moraxellales	Moraxellaceae	Psychrobacter	Psychrobacter sp. M13
5747	136333	UniRef90_UPI0013314F18	51	7	2	298000	805000	1690000	463000	711000	1070000	214000	1460000	278000	870000	2350000	1070000	1180000	1420000	1520000	1430000	1720000	2000000	1350000	1230000	12748	30S ribosomal protein S7 n=1 Tax=Klebsiella pneumoniae TaxID=573 RepID=UPI0013314F18	Bacteria	Pseudomonadota	Gammaproteobacteria	Enterobacterales	Enterobacteriaceae	Klebsiella	Klebsiella pneumoniae
5832	136609	UniRef90_A0A1B8W0X0	11	8	4	339000	2310000	3450000	181000	2510000	1260000	1760000	3140000	90700	1870000	1210000	2470000	1870000	4320000	5030000	4490000	8660000	2050000	602000	2120000	85372	Flagellin n=1 Tax=Bacillus sp. FJAT-26390 TaxID=1743142 RepID=A0A1B8W0X0_9BACI	Bacteria	Bacillota	Bacilli	Bacillales	Bacillaceae	Bacillus	Bacillus sp. FJAT-26390
5847	30839	UniRef90_A0A6B0RVH8	6	5	2	4230000	4220000	6890000	2600000	3640000	4740000	4110000	3210000	2340000	1970000	4560000	2060000	2900000	4730000	3910000	2880000	4520000	902000	5790000	6830000	110187	Odontogenic ameloblast-associated protein n=4 Tax=Bovidae TaxID=9895 RepID=A0A6B0RVH8_9CETA	Eukaryota	Chordata	Mammalia	Artiodactyla	Bovidae
5881	65417	UniRef90_I9UED6	7	6	4	467000	988000	641000	515000	822000	899000	855000	645000	896000	1860000	745000	183000	900000	350000	774000	1240000	1660000	671000	1310000	1270000	104891	DUF4988 domain-containing protein n=9 Tax=Phocaeicola TaxID=909656 RepID=I9UED6_PHOVU	Bacteria	Bacteroidota	Bacteroidia	Bacteroidales	Bacteroidaceae	Phocaeicola
5899	32494	UniRef90_A0A7D7C3Z0	28	8	3	6430000	5180000	10500000	2720000	2300000	4710000	1030000	1840000	6620000	6050000	1940000	1410000	1900000	5750000	1470000	3550000	9660000	3220000	1060000	598000	46939	Enolase n=3 Tax=Carnobacteriaceae TaxID=186828 RepID=A0A7D7C3Z0_9LACT	Bacteria	Bacillota	Bacilli	Lactobacillales	Carnobacteriaceae
5934	32478	UniRef100_A0AAD0X9T2	29	7	2	2040000	3220000	2310000	1540000	1900000	2180000	1450000	2380000	1930000	2350000	1870000	2770000	2440000	2580000	3050000	3130000	3480000	1670000	4110000	4020000	39777	Prohibitin family protein SPFH superfamily n=1 Tax=Aliarcobacter cryaerophilus ATCC 43158 TaxID=1032070 RepID=A0AAD0X9T2_9BACT	Bacteria	Campylobacterota	Epsilonproteobacteria	Campylobacterales	Arcobacteraceae	Aliarcobacter	Aliarcobacter cryaerophilus
5953	61205	UniRef90_R6XL95	22	7	2	17200000	14500000	12600000	40900000	367000	901000	7320000	2190000	34900000	14400000	516000	186000	241000	318000	451000	457000	555000	463000	603000	388000	38637	ABC transporter solute-binding protein n=2 Tax=Lachnospiraceae TaxID=186803 RepID=R6XL95_9FIRM	Bacteria	Bacillota	Clostridia	Eubacteriales	Lachnospiraceae
6052	31538	UniRef90_P02663	27	6	4	16800000	17400000	31000000	19100000	16600000	22400000	21100000	25900000	15600000	18800000	20700000	9800000	9850000	15100000	10900000	16000000	15200000	15100000	21600000	24000000	26019	Alpha-S2-casein n=9 Tax=Bovinae TaxID=27592 RepID=CASA2_BOVIN	Eukaryota	Chordata	Mammalia	Artiodactyla	Bovidae
6052	31540	UniRef90_UPI000F7D1214	14	6	4	16800000	17400000	31000000	19100000	16600000	22400000	21100000	25900000	15600000	18800000	20700000	9800000	9850000	15100000	10900000	16000000	15200000	15100000	21600000	24000000	45937	alpha-S2-casein n=1 Tax=Bos indicus x Bos taurus TaxID=30522 RepID=UPI000F7D1214	Eukaryota	Chordata	Mammalia	Artiodactyla	Bovidae	Bos	Bos indicus x Bos taurus
6072	59692	UniRef90_A7IZH1	22	7	3	7850000	7350000	22400000	11100000	9160000	7620000	24500000	39300000	22600000	5050000	64300000	58800000	34400000	31500000	16700000	10000000	6100000	49800000	16500000	25600000	40445	Flagellin n=1 Tax=Lachnospiraceae bacterium 14-2 TaxID=397286 RepID=A7IZH1_9FIRM	Bacteria	Bacillota	Clostridia	Eubacteriales	Lachnospiraceae		Lachnospiraceae bacterium 14-2
6082	62378	UniRef90_P04083	27	7	6	1050000	1780000	1820000	1410000	2330000	2060000	1300000	2270000	2070000	2860000	1890000	2950000	2710000	1360000	1880000	1660000	1490000	1730000	1460000	1330000	38714	Annexin A1 n=61 Tax=Eutheria TaxID=9347 RepID=ANXA1_HUMAN	Eukaryota	Chordata	Mammalia
6082	607673	P04083|ANXA1_HUMAN	27	7	6	1050000	1780000	1820000	1410000	2330000	2060000	1300000	2270000	2070000	2860000	1890000	2950000	2710000	1360000	1880000	1660000	1490000	1730000	1460000	1330000	38714	Annexin A1 OS=Homo sapiens OX=9606 GN=ANXA1 PE=1 SV=2	Eukaryota	Chordata	Mammalia	Primates	Hominidae	Homo	Homo sapiens
6082	62375	UniRef90_A0A4D5RAG0	35	7	6	1050000	1780000	1820000	1410000	2330000	2060000	1300000	2270000	2070000	2860000	1890000	2950000	2710000	1360000	1880000	1660000	1490000	1730000	1460000	1330000	30124	Annexin n=1 Tax=Homo sapiens TaxID=9606 RepID=A0A4D5RAG0_HUMAN	Eukaryota	Chordata	Mammalia	Primates	Hominidae	Homo	Homo sapiens
6088	66045	UniRef90_A0A1J0LK26	17	5	2	1170000	1990000	11100000	1400000	1800000	946000	1800000	2060000	2010000	1820000	1140000	853000	417000	462000	1040000	1260000	1490000	1000000	491000	423000	36983	Ketol-acid reductoisomerase (NADP(+)) n=1 Tax=Flavobacteriaceae bacterium UJ101 TaxID=1150389 RepID=A0A1J0LK26_9FLAO	Bacteria	Bacteroidota	Flavobacteriia	Flavobacteriales	Flavobacteriaceae		Flavobacteriaceae bacterium UJ101
6211	31904	UniRef100_UPI000F51BF31	19	7	7	2500000	2580000	1980000	1550000	1310000	1520000	1430000	1910000	2040000	2580000	949000	2050000	2030000	1890000	2300000	1230000	1560000	907000	1480000	1410000	47319	glucose-1-phosphate adenylyltransferase n=1 Tax=Aeromonas enteropelogenes TaxID=29489 RepID=UPI000F51BF31	Bacteria	Pseudomonadota	Gammaproteobacteria	Aeromonadales	Aeromonadaceae	Aeromonas	Aeromonas enteropelogenes
6211	31909	UniRef100_UPI0026F0251D	19	7	7	2500000	2580000	1980000	1550000	1310000	1520000	1430000	1910000	2040000	2580000	949000	2050000	2030000	1890000	2300000	1230000	1560000	907000	1480000	1410000	47404	glucose-1-phosphate adenylyltransferase n=1 Tax=Aeromonas media TaxID=651 RepID=UPI0026F0251D	Bacteria	Pseudomonadota	Gammaproteobacteria	Aeromonadales	Aeromonadaceae	Aeromonas	Aeromonas media
6211	31911	UniRef100_UPI001BFC5E0C	19	7	7	2500000	2580000	1980000	1550000	1310000	1520000	1430000	1910000	2040000	2580000	949000	2050000	2030000	1890000	2300000	1230000	1560000	907000	1480000	1410000	47478	glucose-1-phosphate adenylyltransferase n=1 Tax=Aeromonas dhakensis TaxID=196024 RepID=UPI001BFC5E0C	Bacteria	Pseudomonadota	Gammaproteobacteria	Aeromonadales	Aeromonadaceae	Aeromonas	Aeromonas dhakensis
6211	31912	UniRef100_UPI001D0AB4E2	16	6	6	2500000	2580000	1980000	1550000	1310000	1520000	1430000	1910000	2040000	2580000	949000	2050000	2030000	1890000	2300000	1230000	1560000	907000	1480000	1410000	47719	glucose-1-phosphate adenylyltransferase n=1 Tax=Aeromonas veronii TaxID=654 RepID=UPI001D0AB4E2	Bacteria	Pseudomonadota	Gammaproteobacteria	Aeromonadales	Aeromonadaceae	Aeromonas	Aeromonas veronii
6211	31913	UniRef100_UPI00191D1403	16	6	6	2500000	2580000	1980000	1550000	1310000	1520000	1430000	1910000	2040000	2580000	949000	2050000	2030000	1890000	2300000	1230000	1560000	907000	1480000	1410000	47726	glucose-1-phosphate adenylyltransferase n=1 Tax=Aeromonas veronii TaxID=654 RepID=UPI00191D1403	Bacteria	Pseudomonadota	Gammaproteobacteria	Aeromonadales	Aeromonadaceae	Aeromonas	Aeromonas veronii
6211	31914	UniRef100_UPI00191CE1EA	16	6	6	2500000	2580000	1980000	1550000	1310000	1520000	1430000	1910000	2040000	2580000	949000	2050000	2030000	1890000	2300000	1230000	1560000	907000	1480000	1410000	47693	glucose-1-phosphate adenylyltransferase n=1 Tax=Aeromonas veronii TaxID=654 RepID=UPI00191CE1EA	Bacteria	Pseudomonadota	Gammaproteobacteria	Aeromonadales	Aeromonadaceae	Aeromonas	Aeromonas veronii
6211	31915	UniRef100_UPI001115FEAE	16	6	6	2500000	2580000	1980000	1550000	1310000	1520000	1430000	1910000	2040000	2580000	949000	2050000	2030000	1890000	2300000	1230000	1560000	907000	1480000	1410000	47681	glucose-1-phosphate adenylyltransferase n=1 Tax=Aeromonas veronii TaxID=654 RepID=UPI001115FEAE	Bacteria	Pseudomonadota	Gammaproteobacteria	Aeromonadales	Aeromonadaceae	Aeromonas	Aeromonas veronii
6211	31916	UniRef100_UPI00107CFC16	16	6	6	2500000	2580000	1980000	1550000	1310000	1520000	1430000	1910000	2040000	2580000	949000	2050000	2030000	1890000	2300000	1230000	1560000	907000	1480000	1410000	47708	glucose-1-phosphate adenylyltransferase n=1 Tax=Aeromonas veronii TaxID=654 RepID=UPI00107CFC16	Bacteria	Pseudomonadota	Gammaproteobacteria	Aeromonadales	Aeromonadaceae	Aeromonas	Aeromonas veronii
6211	31919	UniRef100_UPI00191DC4C3	16	6	6	2500000	2580000	1980000	1550000	1310000	1520000	1430000	1910000	2040000	2580000	949000	2050000	2030000	1890000	2300000	1230000	1560000	907000	1480000	1410000	47657	glucose-1-phosphate adenylyltransferase n=1 Tax=Aeromonas veronii TaxID=654 RepID=UPI00191DC4C3	Bacteria	Pseudomonadota	Gammaproteobacteria	Aeromonadales	Aeromonadaceae	Aeromonas	Aeromonas veronii
6211	31920	UniRef100_UPI00101B1FF5	19	7	7	2500000	2580000	1980000	1550000	1310000	1520000	1430000	1910000	2040000	2580000	949000	2050000	2030000	1890000	2300000	1230000	1560000	907000	1480000	1410000	47462	glucose-1-phosphate adenylyltransferase n=1 Tax=Aeromonas hydrophila TaxID=644 RepID=UPI00101B1FF5	Bacteria	Pseudomonadota	Gammaproteobacteria	Aeromonadales	Aeromonadaceae	Aeromonas	Aeromonas hydrophila
6211	31921	UniRef100_UPI001117C487	19	7	7	2500000	2580000	1980000	1550000	1310000	1520000	1430000	1910000	2040000	2580000	949000	2050000	2030000	1890000	2300000	1230000	1560000	907000	1480000	1410000	47474	glucose-1-phosphate adenylyltransferase n=1 Tax=Aeromonas TaxID=642 RepID=UPI001117C487	Bacteria	Pseudomonadota	Gammaproteobacteria	Aeromonadales	Aeromonadaceae	Aeromonas
6211	31923	UniRef100_UPI001C5CE98F	16	6	6	2500000	2580000	1980000	1550000	1310000	1520000	1430000	1910000	2040000	2580000	949000	2050000	2030000	1890000	2300000	1230000	1560000	907000	1480000	1410000	47685	glucose-1-phosphate adenylyltransferase n=1 Tax=Aeromonas veronii TaxID=654 RepID=UPI001C5CE98F	Bacteria	Pseudomonadota	Gammaproteobacteria	Aeromonadales	Aeromonadaceae	Aeromonas	Aeromonas veronii
6211	31917	UniRef100_UPI001C772D89	19	7	7	2500000	2580000	1980000	1550000	1310000	1520000	1430000	1910000	2040000	2580000	949000	2050000	2030000	1890000	2300000	1230000	1560000	907000	1480000	1410000	47559	glucose-1-phosphate adenylyltransferase n=1 Tax=Aeromonas jandaei TaxID=650 RepID=UPI001C772D89	Bacteria	Pseudomonadota	Gammaproteobacteria	Aeromonadales	Aeromonadaceae	Aeromonas	Aeromonas jandaei
6211	31918	UniRef100_UPI00191EF91F	19	7	7	2500000	2580000	1980000	1550000	1310000	1520000	1430000	1910000	2040000	2580000	949000	2050000	2030000	1890000	2300000	1230000	1560000	907000	1480000	1410000	47449	glucose-1-phosphate adenylyltransferase n=1 Tax=Aeromonas hydrophila TaxID=644 RepID=UPI00191EF91F	Bacteria	Pseudomonadota	Gammaproteobacteria	Aeromonadales	Aeromonadaceae	Aeromonas	Aeromonas hydrophila
6211	31922	UniRef100_UPI001F53C63B	19	7	7	2500000	2580000	1980000	1550000	1310000	1520000	1430000	1910000	2040000	2580000	949000	2050000	2030000	1890000	2300000	1230000	1560000	907000	1480000	1410000	47462	glucose-1-phosphate adenylyltransferase n=1 Tax=Aeromonas hydrophila TaxID=644 RepID=UPI001F53C63B	Bacteria	Pseudomonadota	Gammaproteobacteria	Aeromonadales	Aeromonadaceae	Aeromonas	Aeromonas hydrophila
6211	31924	UniRef100_UPI001ADDA9AD	19	7	7	2500000	2580000	1980000	1550000	1310000	1520000	1430000	1910000	2040000	2580000	949000	2050000	2030000	1890000	2300000	1230000	1560000	907000	1480000	1410000	47558	glucose-1-phosphate adenylyltransferase n=1 Tax=Aeromonas jandaei TaxID=650 RepID=UPI001ADDA9AD	Bacteria	Pseudomonadota	Gammaproteobacteria	Aeromonadales	Aeromonadaceae	Aeromonas	Aeromonas jandaei
6211	31925	UniRef100_UPI00235ED86E	19	7	7	2500000	2580000	1980000	1550000	1310000	1520000	1430000	1910000	2040000	2580000	949000	2050000	2030000	1890000	2300000	1230000	1560000	907000	1480000	1410000	47505	glucose-1-phosphate adenylyltransferase n=1 Tax=Aeromonas hydrophila TaxID=644 RepID=UPI00235ED86E	Bacteria	Pseudomonadota	Gammaproteobacteria	Aeromonadales	Aeromonadaceae	Aeromonas	Aeromonas hydrophila
6211	31926	UniRef100_UPI00225BD630	16	6	6	2500000	2580000	1980000	1550000	1310000	1520000	1430000	1910000	2040000	2580000	949000	2050000	2030000	1890000	2300000	1230000	1560000	907000	1480000	1410000	47683	glucose-1-phosphate adenylyltransferase n=1 Tax=Aeromonas veronii TaxID=654 RepID=UPI00225BD630	Bacteria	Pseudomonadota	Gammaproteobacteria	Aeromonadales	Aeromonadaceae	Aeromonas	Aeromonas veronii
6211	239284	UniRef90_A0A3L0W549	19	7	7	2500000	2580000	1980000	1550000	1310000	1520000	1430000	1910000	2040000	2580000	949000	2050000	2030000	1890000	2300000	1230000	1560000	907000	1480000	1410000	47522	Glucose-1-phosphate adenylyltransferase n=56 Tax=Pseudomonadota TaxID=1224 RepID=A0A3L0W549_ECOLX	Bacteria	Pseudomonadota
6217	43490	UniRef90_A0A1H9L801	5	5	4	5400000	5940000	9760000	6980000	9640000	6250000	4570000	7410000	7710000	11400000	3220000	5650000	3850000	3920000	5300000	6870000	6370000	4410000	4750000	6760000	128725	Uncharacterized protein n=1 Tax=Giesbergeria anulus TaxID=180197 RepID=A0A1H9L801_9BURK	Bacteria	Pseudomonadota	Betaproteobacteria	Burkholderiales	Comamonadaceae	Giesbergeria	Giesbergeria anulus
6315	40633	UniRef100_A0A363D3J9	17	8	4	640000	916000	1400000	1140000	1140000	1200000	526000	557000	1010000	1190000	325000	861000	947000	871000	1050000	878000	951000	253000	415000	379000	54496	Catalase n=1 Tax=Arcobacter caeni TaxID=1912877 RepID=A0A363D3J9_9BACT	Bacteria	Campylobacterota	Epsilonproteobacteria	Campylobacterales	Arcobacteraceae	Arcobacter	Arcobacter caeni
6329	58379	UniRef90_A0A939VG52	31	7	2	2100000	3310000	1840000	2170000	1350000	1470000	1830000	1550000	4030000	4960000	3620000	2210000	3440000	2360000	2210000	3060000	994000	3270000	7530000	5310000	25123	NIF system FeS cluster assembly NifU N-terminal domain-containing protein n=1 Tax=Prevotella sp. TaxID=59823 RepID=A0A939VG52_9BACT	Bacteria	Bacteroidota	Bacteroidia	Bacteroidales	Prevotellaceae	Prevotella	Prevotella sp.
6342	60083	UniRef90_A0A173SFA1	13	7	7	2650000	3750000	2890000	1840000	2210000	3540000	1900000	2850000	3220000	3340000	5010000	4970000	3330000	5160000	4220000	6790000	6520000	2630000	5640000	4770000	69375	4-hydroxy-3-methylbut-2-enyl diphosphate reductase n=26 Tax=Eubacteriales TaxID=186802 RepID=A0A173SFA1_9FIRM	Bacteria	Bacillota	Clostridia	Eubacteriales
6351	65406	UniRef90_I8VZ64	9	7	4	2940000	11800000	3260000	3510000	5920000	5070000	5740000	3120000	23400000	10700000	7670000	767000	4320000	2500000	6590000	4110000	5070000	4450000	7350000	7660000	104321	DUF4988 domain-containing protein n=11 Tax=root TaxID=1 RepID=I8VZ64_9BACT
6382	317120	UniRef90_A0A6C2CKW2	32	8	6	2810000	5640000	5830000	4350000	6020000	6430000	5240000	7860000	3550000	3660000	8800000	15000000	10100000	9110000	10500000	10600000	9870000	6680000	6890000	7450000	25705	Acetoacetyl-CoA reductase n=9 Tax=Pseudomonadota TaxID=1224 RepID=A0A6C2CKW2_9RHOO	Bacteria	Pseudomonadota
6386	343502	UniRef90_U2DIX3	27	8	3	867000	761000	629000	284000	382000	462000	691000	386000	676000	1560000	439000	459000	265000	490000	258000	1210000	800000	377000	906000	1100000	42195	Acetate kinase n=32 Tax=Bacillota TaxID=1239 RepID=U2DIX3_9FIRM	Bacteria	Bacillota
6424	45605	UniRef90_A0A1H8G053	21	10	3	2560000	2170000	4500000	5220000	1130000	4210000	1510000	3190000	4220000	4380000	2200000	738000	2970000	932000	688000	2310000	2200000	1480000	3710000	2160000	69075	Chaperone protein DnaK n=3 Tax=Brachymonas TaxID=28219 RepID=A0A1H8G053_9BURK	Bacteria	Pseudomonadota	Betaproteobacteria	Burkholderiales	Comamonadaceae	Brachymonas
6447	64903	UniRef90_A0A5C8BQY8	26	8	2	1020000	980000	1810000	1720000	1640000	2070000	1180000	1200000	1240000	2040000	3380000	3270000	5050000	2290000	2940000	4820000	2620000	1220000	2240000	1580000	38608	30S ribosomal protein S1 (Fragment) n=1 Tax=Acinetobacter sp. TaxID=472 RepID=A0A5C8BQY8_ACISP	Bacteria	Pseudomonadota	Gammaproteobacteria	Moraxellales	Moraxellaceae	Acinetobacter	Acinetobacter sp.
6455	85101	UniRef90_UPI0021F1F8EF	26	9	3	1600000	932000	1490000	603000	620000	1340000	506000	979000	918000	745000	382000	473000	751000	856000	661000	920000	1190000	958000	292000	491000	31128	heat resistance protein YfdX1 n=1 Tax=Pseudomonas aeruginosa TaxID=287 RepID=UPI0021F1F8EF	Bacteria	Pseudomonadota	Gammaproteobacteria	Pseudomonadales	Pseudomonadaceae	Pseudomonas	Pseudomonas aeruginosa
6457	85380	UniRef90_A0A6I2U1F2	38	8	6	3440000	4470000	3460000	2930000	2890000	3660000	2560000	1800000	4540000	7690000	3970000	4200000	4200000	4570000	4040000	5040000	5710000	3730000	5740000	6020000	23221	Large ribosomal subunit protein uL4 n=10 Tax=Bacteroidales TaxID=171549 RepID=A0A6I2U1F2_9BACT	Bacteria	Bacteroidota	Bacteroidia	Bacteroidales
6477	139254	UniRef90_A0AAE7E0G5	10	8	2	235000	458000	262000	608000	527000	751000	438000	375000	389000	1460000	899000	2160000	1620000	1110000	1740000	1740000	1990000	445000	1630000	1840000	79452	Polynucleotide phosphorylase n=1 Tax=Arcobacter aquimarinus TaxID=1315211 RepID=A0AAE7E0G5_9BACT	Bacteria	Campylobacterota	Epsilonproteobacteria	Campylobacterales	Arcobacteraceae	Arcobacter	Arcobacter aquimarinus
6499	505546	UniRef90_A0A922K233	25	11	6	1700000	2380000	1440000	1700000	648000	1890000	1270000	1580000	2310000	2490000	2360000	2780000	1710000	2070000	2420000	2320000	4310000	1490000	2620000	2860000	58055	Cupin type-1 domain-containing protein n=3 Tax=Juglandaceae TaxID=16714 RepID=A0A922K233_CARIL	Eukaryota	Streptophyta	Magnoliopsida	Fagales	Juglandaceae
6500	532415	UniRef90_A0A4Y1VHF8	10	4	4	819000	1090000	1250000	864000	1020000	1340000	830000	963000	996000	986000	1330000	2070000	2250000	1880000	1950000	2570000	3040000	4500000	2180000	1920000	58480	SusE outer membrane protein domain-containing protein n=13 Tax=Bacteroides TaxID=816 RepID=A0A4Y1VHF8_BACUN	Bacteria	Bacteroidota	Bacteroidia	Bacteroidales	Bacteroidaceae	Bacteroides
6500	532416	UniRef90_UPI0006C4F25B	14	4	4	819000	1090000	1250000	864000	1020000	1340000	830000	963000	996000	986000	1330000	2070000	2250000	1880000	1950000	2570000	3040000	4500000	2180000	1920000	43981	SusF/SusE family outer membrane protein n=1 Tax=Bacteroides uniformis TaxID=820 RepID=UPI0006C4F25B	Bacteria	Bacteroidota	Bacteroidia	Bacteroidales	Bacteroidaceae	Bacteroides	Bacteroides uniformis
6535	60541	UniRef90_A0A1C0B8D1	20	7	3	1850000	3650000	2640000	725000	1380000	2410000	1880000	3940000	627000	4110000	1760000	3140000	2500000	3180000	2550000	1330000	1990000	2680000	5320000	4340000	43069	Citrate synthase n=13 Tax=Arcobacteraceae TaxID=2808963 RepID=A0A1C0B8D1_9BACT	Bacteria	Campylobacterota	Epsilonproteobacteria	Campylobacterales	Arcobacteraceae
6570	242308	UniRef90_Q01469	53	7	7	421000	1140000	2120000	1210000	2160000	557000	1420000	1570000	833000	1950000	6300000	438000	818000	9780000	324000	1050000	1160000	761000	1400000	1430000	15164	Fatty acid-binding protein 5 n=28 Tax=Euarchontoglires TaxID=314146 RepID=FABP5_HUMAN	Eukaryota	Chordata	Mammalia
6570	856043	Q01469|FABP5_HUMAN	53	7	7	421000	1140000	2120000	1210000	2160000	557000	1420000	1570000	833000	1950000	6300000	438000	818000	9780000	324000	1050000	1160000	761000	1400000	1430000	15164	Fatty acid-binding protein 5 OS=Homo sapiens OX=9606 GN=FABP5 PE=1 SV=3	Eukaryota	Chordata	Mammalia	Primates	Hominidae	Homo	Homo sapiens
6591	30947	UniRef90_UPI00262E96DD	21	8	4	5180000	5100000	7500000	7690000	3560000	4180000	4390000	3080000	5870000	9160000	5410000	2790000	2440000	2110000	3130000	3260000	3720000	1280000	2270000	2190000	59464	cell surface protein n=1 Tax=Acidovorax sp. TaxID=1872122 RepID=UPI00262E96DD	Bacteria	Pseudomonadota	Betaproteobacteria	Burkholderiales	Comamonadaceae	Acidovorax	Acidovorax sp.
6598	34075	UniRef90_A0A949PRG1	17	6	2	8710000	6610000	5080000	6710000	5470000	5610000	6900000	8250000	7330000	9850000	4920000	2210000	3420000	2760000	3780000	3340000	5820000	2800000	4380000	4100000	38952	Porin n=1 Tax=Comamonas sp. TaxID=34028 RepID=A0A949PRG1_COMSP	Bacteria	Pseudomonadota	Betaproteobacteria	Burkholderiales	Comamonadaceae	Comamonas	Comamonas sp.
6603	36301	UniRef100_UPI0025A3D87D	56	8	4	2470000	5280000	6520000	2440000	2840000	3960000	1910000	6140000	3560000	5490000	4760000	6270000	5400000	6940000	8090000	6520000	7190000	6790000	8170000	9200000	18259	ferritin n=1 Tax=Bacteroides intestinalis TaxID=329854 RepID=UPI0025A3D87D	Bacteria	Bacteroidota	Bacteroidia	Bacteroidales	Bacteroidaceae	Bacteroides	Bacteroides intestinalis
6603	36303	UniRef90_A0A174K4A5	56	8	4	2470000	5280000	6520000	2440000	2840000	3960000	1910000	6140000	3560000	5490000	4760000	6270000	5400000	6940000	8090000	6520000	7190000	6790000	8170000	9200000	18303	Ferritin n=47 Tax=Bacteroidales TaxID=171549 RepID=A0A174K4A5_PHOVU	Bacteria	Bacteroidota	Bacteroidia	Bacteroidales
6603	36304	UniRef100_A0A174K4A5	56	8	4	2470000	5280000	6520000	2440000	2840000	3960000	1910000	6140000	3560000	5490000	4760000	6270000	5400000	6940000	8090000	6520000	7190000	6790000	8170000	9200000	18303	Ferritin n=4 Tax=Bacteroidaceae TaxID=815 RepID=A0A174K4A5_PHOVU	Bacteria	Bacteroidota	Bacteroidia	Bacteroidales	Bacteroidaceae
6603	36305	UniRef100_A0A6N2XFY8	56	8	4	2470000	5280000	6520000	2440000	2840000	3960000	1910000	6140000	3560000	5490000	4760000	6270000	5400000	6940000	8090000	6520000	7190000	6790000	8170000	9200000	18275	Ferritin n=24 Tax=Bacteroidales TaxID=171549 RepID=A0A6N2XFY8_9BACE	Bacteria	Bacteroidota	Bacteroidia	Bacteroidales
6603	36302	UniRef100_UPI00189FE806	56	8	4	2470000	5280000	6520000	2440000	2840000	3960000	1910000	6140000	3560000	5490000	4760000	6270000	5400000	6940000	8090000	6520000	7190000	6790000	8170000	9200000	18345	ferritin n=1 Tax=Phocaeicola vulgatus TaxID=821 RepID=UPI00189FE806	Bacteria	Bacteroidota	Bacteroidia	Bacteroidales	Bacteroidaceae	Phocaeicola	Phocaeicola vulgatus
6632	90136	UniRef90_N9BKV4	28	8	4	1140000	1310000	1820000	1350000	407000	522000	1010000	1750000	489000	747000	1570000	600000	2410000	2150000	2110000	5480000	3080000	2400000	2680000	2030000	28120	Porin domain-containing protein n=17 Tax=Moraxellaceae TaxID=468 RepID=N9BKV4_ACIJO	Bacteria	Pseudomonadota	Gammaproteobacteria	Moraxellales	Moraxellaceae
6643	242133	UniRef90_D1PA32	21	8	7	1100000	3340000	2890000	1590000	1240000	1840000	1420000	2520000	2020000	3080000	5430000	2420000	2440000	4970000	2770000	3890000	3460000	4160000	4840000	4020000	42857	Aldose 1-epimerase n=10 Tax=root TaxID=1 RepID=D1PA32_9BACT
6645	266188	UniRef90_UPI00258069CA	23	6	2	41500	293000	75900	251000	219000	381000	117000	849000	81800	0	953000	1320000	1250000	1490000	1120000	1000000	668000	1700000	711000	415000	38423	type I glutamate--ammonia ligase n=1 Tax=Acinetobacter sp. UBA3132 TaxID=1945937 RepID=UPI00258069CA	Bacteria	Pseudomonadota	Gammaproteobacteria	Moraxellales	Moraxellaceae	Acinetobacter	Acinetobacter sp. UBA3132
6689	212400	UniRef90_A0A8K0NBC5	61	8	6	5270000	849000	532000	489000	420000	420000	285000	23500000	503000	729000	1670000	194000	234000	991000	307000	238000	533000	265000	515000	294000	14158	Putative Glutelin type-A 3 n=1 Tax=Cocos nucifera TaxID=13894 RepID=A0A8K0NBC5_COCNU	Eukaryota	Streptophyta	Magnoliopsida	Arecales	Arecaceae	Cocos	Cocos nucifera
6708	48243	UniRef90_UPI0018AF53DE	36	7	3	4780000	1400000	1470000	2590000	5910000	6290000	4600000	10100000	12700000	3320000	3520000	4590000	3080000	1850000	2030000	2940000	3580000	2970000	2420000	1500000	20764	50S ribosomal protein L5 n=1 Tax=Flavobacterium johnsoniae TaxID=986 RepID=UPI0018AF53DE	Bacteria	Bacteroidota	Flavobacteriia	Flavobacteriales	Flavobacteriaceae	Flavobacterium	Flavobacterium johnsoniae
6714	63243	UniRef90_N8P3Q9	33	7	3	1260000	772000	1980000	1920000	1560000	1840000	1040000	1170000	300000	1610000	4250000	6200000	7770000	3840000	5570000	6450000	6910000	2990000	4270000	3290000	31333	Porin domain-containing protein n=5 Tax=Acinetobacter TaxID=469 RepID=N8P3Q9_9GAMM	Bacteria	Pseudomonadota	Gammaproteobacteria	Moraxellales	Moraxellaceae	Acinetobacter
6722	187246	UniRef90_A0A368Z851	55	8	3	821000	828000	981000	166000	285000	486000	2350000	1280000	783000	1030000	213000	1620000	464000	1110000	812000	1460000	1780000	130000	547000	723000	16561	Phasin protein n=3 Tax=Paracoccaceae TaxID=31989 RepID=A0A368Z851_9RHOB	Bacteria	Pseudomonadota	Alphaproteobacteria	Rhodobacterales	Paracoccaceae
6733	62667	UniRef90_P02457	8	7	3	555000	1470000	1830000	1350000	1490000	1850000	1180000	2100000	1730000	2410000	1290000	791000	1110000	1330000	4680000	1440000	1620000	1200000	504000	472000	137755	Collagen alpha-1(I) chain n=26 Tax=Aves TaxID=8782 RepID=CO1A1_CHICK	Eukaryota	Chordata	Aves
6733	62666	UniRef90_A0A1D5PYU1	8	7	3	555000	1470000	1830000	1350000	1490000	1850000	1180000	2100000	1730000	2410000	1290000	791000	1110000	1330000	4680000	1440000	1620000	1200000	504000	472000	137780	Collagen type I alpha 1 chain n=96 Tax=Aves TaxID=8782 RepID=A0A1D5PYU1_CHICK	Eukaryota	Chordata	Aves
6784	290886	UniRef90_A0A1T5AYE8	9	7	5	733000	2010000	1650000	1280000	6480000	2330000	1900000	4550000	1390000	2490000	1700000	2510000	2420000	1770000	2880000	1030000	1500000	4350000	695000	877000	110192	Iron complex outermembrane recepter protein n=4 Tax=root TaxID=1 RepID=A0A1T5AYE8_9BACT
6788	33538	UniRef100_A0A2S9STH1	31	9	2	1470000	1570000	1420000	1210000	1660000	1910000	1180000	1840000	2370000	946000	998000	454000	574000	663000	1150000	242000	1450000	634000	279000	183000	45902	Enolase n=1 Tax=Aliarcobacter cryaerophilus TaxID=28198 RepID=A0A2S9STH1_9BACT	Bacteria	Campylobacterota	Epsilonproteobacteria	Campylobacterales	Arcobacteraceae	Aliarcobacter	Aliarcobacter cryaerophilus
6788	33537	UniRef100_A0A2S9T5D3	31	9	2	1470000	1570000	1420000	1210000	1660000	1910000	1180000	1840000	2370000	946000	998000	454000	574000	663000	1150000	242000	1450000	634000	279000	183000	45918	Enolase n=1 Tax=Aliarcobacter cryaerophilus TaxID=28198 RepID=A0A2S9T5D3_9BACT	Bacteria	Campylobacterota	Epsilonproteobacteria	Campylobacterales	Arcobacteraceae	Aliarcobacter	Aliarcobacter cryaerophilus
6800	85237	UniRef90_A0A947MG32	21	8	5	3740000	5860000	15200000	8720000	12200000	11200000	4930000	6710000	4250000	8420000	8070000	28300000	21900000	10400000	14000000	10900000	10500000	10000000	5030000	4860000	36303	OmpA family protein n=1 Tax=Pseudomonas sp. TaxID=306 RepID=A0A947MG32_PSESP	Bacteria	Pseudomonadota	Gammaproteobacteria	Pseudomonadales	Pseudomonadaceae	Pseudomonas	Pseudomonas sp.
6859	85914	UniRef90_A0A520TE98	18	6	3	117000000	36300000	4730000	103000000	18800000	26800000	102000000	4680000	58200000	56100000	24000000	2330000	15000000	1730000	5020000	8170000	3450000	265000	34300000	10600000	48557	Isocitrate lyase n=14 Tax=Pseudomonadota TaxID=1224 RepID=A0A520TE98_9BURK	Bacteria	Pseudomonadota
6869	215716	UniRef90_UPI00146F1E2B	20	8	3	352000	750000	1160000	1420000	1770000	1300000	442000	881000	429000	2530000	1420000	1070000	2130000	269000	934000	2020000	4850000	435000	664000	349000	50150	OmpA family protein n=2 Tax=Flavobacterium TaxID=237 RepID=UPI00146F1E2B	Bacteria	Bacteroidota	Flavobacteriia	Flavobacteriales	Flavobacteriaceae	Flavobacterium
7038	59842	UniRef90_A0A173RJQ5	30	6	3	1470000	3240000	4320000	2330000	2050000	3250000	785000	2610000	2160000	2170000	3620000	2850000	2470000	2720000	2990000	4430000	4520000	2850000	5200000	4350000	38071	C4-dicarboxylate ABC transporter substrate-binding protein n=9 Tax=Oscillospiraceae TaxID=216572 RepID=A0A173RJQ5_9FIRM	Bacteria	Bacillota	Clostridia	Eubacteriales	Oscillospiraceae
7045	61684	UniRef90_D1PJ73	29	5	2	745000	1510000	1000000	1150000	617000	1960000	616000	463000	1190000	1390000	1150000	2140000	1860000	2040000	1970000	1720000	1890000	841000	3010000	2210000	27692	3-hydroxybutyryl-CoA dehydratase n=45 Tax=Eubacteriales TaxID=186802 RepID=D1PJ73_9FIRM	Bacteria	Bacillota	Clostridia	Eubacteriales
7073	110646	UniRef90_A0A9E0JND2	46	8	2	1850000	2610000	1720000	1420000	3630000	3910000	1510000	2380000	3000000	3790000	1250000	1660000	1600000	1150000	1960000	1160000	1680000	1290000	3460000	3410000	26669	DUF4214 domain-containing protein (Fragment) n=1 Tax=Laribacter sp. TaxID=2818474 RepID=A0A9E0JND2_9NEIS	Bacteria	Pseudomonadota	Betaproteobacteria	Neisseriales	Aquaspirillaceae	Laribacter	Laribacter sp.
7118	58146	UniRef90_P80188	56	8	2	5640000	7720000	10900000	3510000	2090000	1440000	2080000	3190000	5110000	7270000	3860000	661000	2060000	4880000	3700000	4170000	7870000	1680000	4740000	5190000	22588	Neutrophil gelatinase-associated lipocalin n=17 Tax=Catarrhini TaxID=9526 RepID=NGAL_HUMAN	Eukaryota	Chordata	Mammalia	Primates
7118	607651	P80188|NGAL_HUMAN	56	8	2	5640000	7720000	10900000	3510000	2090000	1440000	2080000	3190000	5110000	7270000	3860000	661000	2060000	4880000	3700000	4170000	7870000	1680000	4740000	5190000	22588	Neutrophil gelatinase-associated lipocalin OS=Homo sapiens OX=9606 GN=LCN2 PE=1 SV=2	Eukaryota	Chordata	Mammalia	Primates	Hominidae	Homo	Homo sapiens
7119	58350	UniRef90_A0A4Q0Y8R9	17	6	2	431000	877000	1210000	658000	867000	943000	426000	1210000	526000	676000	1390000	2060000	1660000	1230000	1700000	2220000	2580000	1890000	1500000	1320000	50679	Flagellin n=1 Tax=Halarcobacter ebronensis TaxID=1462615 RepID=A0A4Q0Y8R9_9BACT	Bacteria	Campylobacterota	Epsilonproteobacteria	Campylobacterales	Arcobacteraceae	Halarcobacter	Halarcobacter ebronensis
7135	60791	UniRef90_P31944	36	7	7	2150000	6300000	4200000	1530000	1850000	1690000	1630000	3410000	1390000	2030000	2420000	1270000	1220000	2210000	1480000	2860000	2550000	2870000	3550000	2690000	27680	Caspase-14 n=23 Tax=Simiiformes TaxID=314293 RepID=CASPE_HUMAN	Eukaryota	Chordata	Mammalia	Primates
7135	607733	P31944|CASPE_HUMAN	36	7	7	2150000	6300000	4200000	1530000	1850000	1690000	1630000	3410000	1390000	2030000	2420000	1270000	1220000	2210000	1480000	2860000	2550000	2870000	3550000	2690000	27680	Caspase-14 OS=Homo sapiens OX=9606 GN=CASP14 PE=1 SV=2	Eukaryota	Chordata	Mammalia	Primates	Hominidae	Homo	Homo sapiens
7155	84231	UniRef90_A0A1I3I211	17	7	2	570000	1390000	2320000	1250000	1400000	875000	537000	1070000	608000	443000	1150000	2690000	3890000	1290000	1270000	1250000	907000	652000	897000	623000	58282	Isocitrate lyase n=19 Tax=Gammaproteobacteria TaxID=1236 RepID=A0A1I3I211_9PSED	Bacteria	Pseudomonadota	Gammaproteobacteria
7158	85118	UniRef90_A0A173U476	21	7	2	147000	425000	431000	47500	297000	521000	438000	574000	242000	421000	452000	530000	657000	619000	791000	495000	329000	497000	488000	686000	43347	Phosphoglycerate kinase n=8 Tax=Bacillota TaxID=1239 RepID=A0A173U476_9FIRM	Bacteria	Bacillota
7190	396778	UniRef90_A0A8M8USH5	21	8	8	3630000	4870000	1250000	554000	386000	582000	660000	1230000	2610000	3570000	1110000	458000	1100000	5260000	1700000	1730000	7220000	665000	1210000	628000	53842	Legumin B-like n=1 Tax=Sesamum indicum TaxID=4182 RepID=A0A8M8USH5_SESIN	Eukaryota	Streptophyta	Magnoliopsida	Lamiales	Pedaliaceae	Sesamum	Sesamum indicum
7192	398021	UniRef90_V7BLG9	27	6	5	405000	1720000	1470000	1590000	876000	1160000	1720000	1160000	339000	342000	1540000	902000	949000	1130000	963000	1720000	922000	1000000	787000	693000	25419	Albumin-2 n=1 Tax=Phaseolus vulgaris TaxID=3885 RepID=V7BLG9_PHAVU	Eukaryota	Streptophyta	Magnoliopsida	Fabales	Fabaceae	Phaseolus	Phaseolus vulgaris
7296	451233	UniRef90_G2HZ02	12	9	5	3890000	2810000	4170000	3410000	2950000	2760000	1910000	1530000	3350000	5340000	1870000	3040000	2760000	2590000	2630000	4440000	5620000	546000	3140000	3410000	87072	DNA gyrase subunit B n=8 Tax=Arcobacter TaxID=28196 RepID=G2HZ02_9BACT	Bacteria	Campylobacterota	Epsilonproteobacteria	Campylobacterales	Arcobacteraceae	Arcobacter
7300	19265	UniRef100_UPI000D37E626	49	6	4	55000	165000	966000	374000	156000	431000	165000	206000	93900	441000	18700	1810000	1570000	838000	574000	1070000	587000	29100	406000	338000	18842	OmpA family protein n=1 Tax=Arcobacter lacus TaxID=1912876 RepID=UPI000D37E626	Bacteria	Campylobacterota	Epsilonproteobacteria	Campylobacterales	Arcobacteraceae	Arcobacter	Arcobacter lacus
7327	40050	UniRef100_A0A7Y0YJB5	11	4	4	612000	949000	1440000	933000	1010000	1670000	405000	1460000	1210000	2810000	1790000	1060000	1210000	1330000	5890000	1430000	1520000	1150000	1940000	2260000	54799	RagB/SusD family nutrient uptake outer membrane protein n=1 Tax=Phocaeicola vulgatus TaxID=821 RepID=A0A7Y0YJB5_PHOVU	Bacteria	Bacteroidota	Bacteroidia	Bacteroidales	Bacteroidaceae	Phocaeicola	Phocaeicola vulgatus
7327	40051	UniRef100_R9HG51	11	4	4	612000	949000	1440000	933000	1010000	1670000	405000	1460000	1210000	2810000	1790000	1060000	1210000	1330000	5890000	1430000	1520000	1150000	1940000	2260000	54859	RagB/SusD domain-containing protein n=1 Tax=Phocaeicola vulgatus dnLKV7 TaxID=1235786 RepID=R9HG51_PHOVU	Bacteria	Bacteroidota	Bacteroidia	Bacteroidales	Bacteroidaceae	Phocaeicola	Phocaeicola vulgatus
7327	40052	UniRef100_A0A174S620	11	4	4	612000	949000	1440000	933000	1010000	1670000	405000	1460000	1210000	2810000	1790000	1060000	1210000	1330000	5890000	1430000	1520000	1150000	1940000	2260000	54871	RagB/SusD domain-containing protein n=6 Tax=Bacteroidaceae TaxID=815 RepID=A0A174S620_PHOVU	Bacteria	Bacteroidota	Bacteroidia	Bacteroidales	Bacteroidaceae
7327	40053	UniRef100_UPI000E4A075B	11	4	4	612000	949000	1440000	933000	1010000	1670000	405000	1460000	1210000	2810000	1790000	1060000	1210000	1330000	5890000	1430000	1520000	1150000	1940000	2260000	54901	RagB/SusD family nutrient uptake outer membrane protein n=1 Tax=Phocaeicola vulgatus TaxID=821 RepID=UPI000E4A075B	Bacteria	Bacteroidota	Bacteroidia	Bacteroidales	Bacteroidaceae	Phocaeicola	Phocaeicola vulgatus
7327	40055	UniRef100_UPI001898F523	11	4	4	612000	949000	1440000	933000	1010000	1670000	405000	1460000	1210000	2810000	1790000	1060000	1210000	1330000	5890000	1430000	1520000	1150000	1940000	2260000	54886	RagB/SusD family nutrient uptake outer membrane protein n=1 Tax=Phocaeicola vulgatus TaxID=821 RepID=UPI001898F523	Bacteria	Bacteroidota	Bacteroidia	Bacteroidales	Bacteroidaceae	Phocaeicola	Phocaeicola vulgatus
7327	40056	UniRef100_UPI002670A1D8	11	4	4	612000	949000	1440000	933000	1010000	1670000	405000	1460000	1210000	2810000	1790000	1060000	1210000	1330000	5890000	1430000	1520000	1150000	1940000	2260000	54944	RagB/SusD family nutrient uptake outer membrane protein n=1 Tax=Bacteroides intestinalis TaxID=329854 RepID=UPI002670A1D8	Bacteria	Bacteroidota	Bacteroidia	Bacteroidales	Bacteroidaceae	Bacteroides	Bacteroides intestinalis
7327	40057	UniRef90_R9HG51	11	4	4	612000	949000	1440000	933000	1010000	1670000	405000	1460000	1210000	2810000	1790000	1060000	1210000	1330000	5890000	1430000	1520000	1150000	1940000	2260000	54859	RagB/SusD domain-containing protein n=9 Tax=Bacteroidaceae TaxID=815 RepID=R9HG51_PHOVU	Bacteria	Bacteroidota	Bacteroidia	Bacteroidales	Bacteroidaceae
7327	40058	UniRef100_A0A7J5RKE9	11	4	4	612000	949000	1440000	933000	1010000	1670000	405000	1460000	1210000	2810000	1790000	1060000	1210000	1330000	5890000	1430000	1520000	1150000	1940000	2260000	54871	RagB/SusD family nutrient uptake outer membrane protein n=1 Tax=Phocaeicola vulgatus TaxID=821 RepID=A0A7J5RKE9_PHOVU	Bacteria	Bacteroidota	Bacteroidia	Bacteroidales	Bacteroidaceae	Phocaeicola	Phocaeicola vulgatus
7327	40054	UniRef100_A0A412R403	11	4	4	612000	949000	1440000	933000	1010000	1670000	405000	1460000	1210000	2810000	1790000	1060000	1210000	1330000	5890000	1430000	1520000	1150000	1940000	2260000	54870	RagB/SusD family nutrient uptake outer membrane protein n=1 Tax=Phocaeicola vulgatus TaxID=821 RepID=A0A412R403_PHOVU	Bacteria	Bacteroidota	Bacteroidia	Bacteroidales	Bacteroidaceae	Phocaeicola	Phocaeicola vulgatus
7347	60657	UniRef90_R6AHH6	23	8	3	3020000	3930000	2020000	3360000	3940000	1730000	1640000	1930000	4130000	6100000	4470000	4430000	4170000	3420000	5680000	5330000	5110000	2740000	5520000	6570000	39287	Porin n=1 Tax=Dialister sp. CAG:486 TaxID=1262870 RepID=R6AHH6_9FIRM	Bacteria	Bacillota	Negativicutes	Veillonellales	Veillonellaceae	Dialister	Dialister sp. CAG:486
7361	65894	UniRef90_A0A4R1XU71	44	5	3	6660000	10700000	8240000	7940000	8310000	9310000	8000000	14100000	3910000	9310000	26600000	32000000	32700000	31800000	26000000	29800000	29300000	28400000	20300000	14700000	15463	Nucleoside diphosphate kinase n=9 Tax=Acinetobacter TaxID=469 RepID=A0A4R1XU71_ACICA	Bacteria	Pseudomonadota	Gammaproteobacteria	Moraxellales	Moraxellaceae	Acinetobacter
7376	85799	UniRef90_I8WMA7	16	7	4	224000	235000	1480000	661000	1920000	1780000	159000	1260000	448000	378000	697000	1280000	698000	869000	1230000	1010000	382000	1580000	1280000	1280000	56871	DUF4301 domain-containing protein n=18 Tax=root TaxID=1 RepID=I8WMA7_9BACT
7388	110834	UniRef90_UPI0015D1A58E	27	8	8	1430000	3260000	3810000	3230000	1660000	7000000	998000	2350000	1690000	4020000	5960000	5310000	5170000	5640000	7460000	14100000	9790000	6070000	7230000	6240000	30825	OmpA family protein n=1 Tax=Acinetobacter sp. YH12070 TaxID=2601066 RepID=UPI0015D1A58E	Bacteria	Pseudomonadota	Gammaproteobacteria	Moraxellales	Moraxellaceae	Acinetobacter	Acinetobacter sp. YH12070
7388	110835	UniRef90_S7YGN8	26	8	8	1430000	3260000	3810000	3230000	1660000	7000000	998000	2350000	1690000	4020000	5960000	5310000	5170000	5640000	7460000	14100000	9790000	6070000	7230000	6240000	30976	Outer membrane protein A n=3 Tax=Moraxellaceae TaxID=468 RepID=S7YGN8_ACIJU	Bacteria	Pseudomonadota	Gammaproteobacteria	Moraxellales	Moraxellaceae
7394	112267	UniRef90_A0A1U9JL60	23	6	6	2090000	2600000	2350000	1630000	2240000	2200000	3310000	4340000	1130000	3070000	2030000	488000	1120000	1100000	1230000	1550000	2880000	1300000	2560000	2340000	36824	Porin domain-containing protein n=1 Tax=Aquaspirillum sp. LM1 TaxID=1938604 RepID=A0A1U9JL60_9NEIS	Bacteria	Pseudomonadota	Betaproteobacteria	Neisseriales	Aquaspirillaceae	Aquaspirillum	Aquaspirillum sp. LM1
7430	532421	UniRef90_UPI00242BC6C8	35	8	3	253000	1040000	681000	415000	486000	373000	206000	561000	421000	1000000	794000	801000	518000	937000	2180000	1010000	999000	995000	1440000	1590000	31343	phosphoribosylaminoimidazolecarboxamide formyltransferase n=1 Tax=Leyella stercorea TaxID=363265 RepID=UPI00242BC6C8	Bacteria	Bacteroidota	Bacteroidia	Bacteroidales	Prevotellaceae	Leyella	Leyella stercorea
7446	33859	UniRef90_A0A6M8EIT3	76	7	3	2120000	1940000	3570000	3000000	2780000	3280000	625000	1190000	1930000	1010000	141000	3510000	3170000	3970000	3610000	4290000	7010000	44500	1140000	281000	7913	Cold shock protein n=3 Tax=Campylobacterales TaxID=213849 RepID=A0A6M8EIT3_9BACT	Bacteria	Campylobacterota	Epsilonproteobacteria	Campylobacterales
7446	33860	UniRef100_A0A6M8EIT3	76	7	3	2120000	1940000	3570000	3000000	2780000	3280000	625000	1190000	1930000	1010000	141000	3510000	3170000	3970000	3610000	4290000	7010000	44500	1140000	281000	7913	Cold shock protein n=1 Tax=Arcobacter acticola TaxID=1849015 RepID=A0A6M8EIT3_9BACT	Bacteria	Campylobacterota	Epsilonproteobacteria	Campylobacterales	Arcobacteraceae	Arcobacter	Arcobacter acticola
7447	33894	UniRef90_A0A363D420	76	7	2	1590000	544000	2470000	1860000	1370000	737000	455000	2020000	413000	230000	1860000	5870000	3510000	2580000	1700000	11200000	8410000	966000	5050000	4430000	7913	Cold-shock protein n=4 Tax=Arcobacter TaxID=28196 RepID=A0A363D420_9BACT	Bacteria	Campylobacterota	Epsilonproteobacteria	Campylobacterales	Arcobacteraceae	Arcobacter
7447	33895	UniRef100_A0A363D420	76	7	2	1590000	544000	2470000	1860000	1370000	737000	455000	2020000	413000	230000	1860000	5870000	3510000	2580000	1700000	11200000	8410000	966000	5050000	4430000	7913	Cold-shock protein n=3 Tax=Arcobacter TaxID=28196 RepID=A0A363D420_9BACT	Bacteria	Campylobacterota	Epsilonproteobacteria	Campylobacterales	Arcobacteraceae	Arcobacter
7464	47182	UniRef90_A0A174WVJ4	26	7	5	248000	716000	372000	966000	713000	430000	422000	337000	1410000	747000	739000	80700	423000	301000	433000	333000	1210000	300000	1120000	724000	31387	Peptidyl-prolyl cis-trans isomerase n=9 Tax=Bacteria TaxID=2 RepID=A0A174WVJ4_PHOVU
7464	265760	UniRef90_A0A0P0L7T3	26	7	5	248000	716000	372000	966000	713000	430000	422000	337000	1410000	747000	739000	80700	423000	301000	433000	333000	1210000	300000	1120000	724000	31371	Peptidyl-prolyl cis-trans isomerase n=14 Tax=Bacteria TaxID=2 RepID=A0A0P0L7T3_PHOVU
7473	58506	UniRef90_A0A1C5TEB6	24	7	4	1970000	4760000	3040000	5000000	10200000	5580000	6220000	11500000	5080000	2170000	9690000	5770000	5580000	3480000	6020000	1970000	1750000	12200000	3030000	5110000	43643	D-galactose/methyl-galactoside binding periplasmic protein MglB n=3 Tax=Bacillota TaxID=1239 RepID=A0A1C5TEB6_9FIRM	Bacteria	Bacillota
7499	67704	UniRef90_C7H4X2	44	3	2	3300000	950000	729000	486000	51300	575000	462000	467000	1590000	305000	163000	400000	325000	1350000	2200000	602000	1420000	253000	475000	546000	14501	Microbial anti-inflammatory molecule n=10 Tax=Bacteria TaxID=2 RepID=MAM_FAED2
7512	85895	UniRef90_A0A174L0I9	26	7	3	1490000	2250000	2480000	1340000	2480000	4260000	1320000	2030000	2100000	1610000	1480000	2420000	2830000	3180000	1990000	3780000	3370000	2000000	2330000	2560000	49457	Sirohydrochlorin cobaltochelatase n=6 Tax=Lachnospiraceae TaxID=186803 RepID=A0A174L0I9_9FIRM	Bacteria	Bacillota	Clostridia	Eubacteriales	Lachnospiraceae
7527	110419	UniRef90_A0A3R6DYU0	27	9	9	7070000	9560000	8050000	6620000	4800000	6290000	5040000	9110000	10700000	17700000	11500000	10200000	9980000	10200000	8020000	17100000	15700000	9790000	16100000	17900000	40407	Aldose 1-epimerase n=9 Tax=root TaxID=1 RepID=A0A3R6DYU0_9BACT
7531	136553	UniRef90_UPI00201813E5	9	7	5	1310000	1680000	1280000	1370000	1130000	773000	778000	1930000	1510000	1940000	990000	1020000	1040000	1290000	1630000	1880000	2170000	1380000	1880000	2470000	117381	starch-binding protein n=2 Tax=Ruminococcus TaxID=1263 RepID=UPI00201813E5	Bacteria	Bacillota	Clostridia	Eubacteriales	Oscillospiraceae	Ruminococcus
7583	36247	UniRef100_A0KF33	32	6	2	5910000	6140000	6090000	5970000	1920000	3900000	3230000	4640000	7750000	7710000	5710000	4480000	4940000	4520000	4160000	7020000	4320000	4020000	4030000	4090000	20256	Large ribosomal subunit protein uL5 n=21 Tax=Gammaproteobacteria TaxID=1236 RepID=RL5_AERHH	Bacteria	Pseudomonadota	Gammaproteobacteria
7583	36249	UniRef90_A0KF33	32	6	2	5910000	6140000	6090000	5970000	1920000	3900000	3230000	4640000	7750000	7710000	5710000	4480000	4940000	4520000	4160000	7020000	4320000	4020000	4030000	4090000	20256	Large ribosomal subunit protein uL5 n=41 Tax=Gammaproteobacteria TaxID=1236 RepID=RL5_AERHH	Bacteria	Pseudomonadota	Gammaproteobacteria
7583	36252	UniRef100_UPI0022E0F9B0	32	6	2	5910000	6140000	6090000	5970000	1920000	3900000	3230000	4640000	7750000	7710000	5710000	4480000	4940000	4520000	4160000	7020000	4320000	4020000	4030000	4090000	20256	50S ribosomal protein L5 n=1 Tax=Aeromonas sp. Y301-2 TaxID=2990505 RepID=UPI0022E0F9B0	Bacteria	Pseudomonadota	Gammaproteobacteria	Aeromonadales	Aeromonadaceae	Aeromonas	Aeromonas sp. Y301-2
7583	36253	UniRef100_UPI000589C4C6	32	6	2	5910000	6140000	6090000	5970000	1920000	3900000	3230000	4640000	7750000	7710000	5710000	4480000	4940000	4520000	4160000	7020000	4320000	4020000	4030000	4090000	20271	50S ribosomal protein L5 n=1 Tax=Aeromonas australiensis TaxID=1114880 RepID=UPI000589C4C6	Bacteria	Pseudomonadota	Gammaproteobacteria	Aeromonadales	Aeromonadaceae	Aeromonas	Aeromonas australiensis
7583	36238	UniRef100_UPI000F5DB481	35	6	2	5910000	6140000	6090000	5970000	1920000	3900000	3230000	4640000	7750000	7710000	5710000	4480000	4940000	4520000	4160000	7020000	4320000	4020000	4030000	4090000	18481	50S ribosomal protein L5 n=2 Tax=Aeromonas TaxID=642 RepID=UPI000F5DB481	Bacteria	Pseudomonadota	Gammaproteobacteria	Aeromonadales	Aeromonadaceae	Aeromonas
7583	36248	UniRef100_A0A3N6UR90	32	6	2	5910000	6140000	6090000	5970000	1920000	3900000	3230000	4640000	7750000	7710000	5710000	4480000	4940000	4520000	4160000	7020000	4320000	4020000	4030000	4090000	20243	Large ribosomal subunit protein uL5 n=1 Tax=Aeromonas jandaei TaxID=650 RepID=A0A3N6UR90_AERJA	Bacteria	Pseudomonadota	Gammaproteobacteria	Aeromonadales	Aeromonadaceae	Aeromonas	Aeromonas jandaei
7583	36250	UniRef100_R1H9L7	32	6	2	5910000	6140000	6090000	5970000	1920000	3900000	3230000	4640000	7750000	7710000	5710000	4480000	4940000	4520000	4160000	7020000	4320000	4020000	4030000	4090000	20270	Large ribosomal subunit protein uL5 n=1 Tax=Aeromonas molluscorum 848 TaxID=1268236 RepID=R1H9L7_9GAMM	Bacteria	Pseudomonadota	Gammaproteobacteria	Aeromonadales	Aeromonadaceae	Aeromonas	Aeromonas molluscorum
7583	36251	UniRef100_A4SSZ4	32	6	2	5910000	6140000	6090000	5970000	1920000	3900000	3230000	4640000	7750000	7710000	5710000	4480000	4940000	4520000	4160000	7020000	4320000	4020000	4030000	4090000	20240	Large ribosomal subunit protein uL5 n=7 Tax=Gammaproteobacteria TaxID=1236 RepID=RL5_AERS4	Bacteria	Pseudomonadota	Gammaproteobacteria
7583	36254	UniRef100_UPI000730BE8C	32	6	2	5910000	6140000	6090000	5970000	1920000	3900000	3230000	4640000	7750000	7710000	5710000	4480000	4940000	4520000	4160000	7020000	4320000	4020000	4030000	4090000	20187	50S ribosomal protein L5 n=1 Tax=Aeromonas salmonicida TaxID=645 RepID=UPI000730BE8C	Bacteria	Pseudomonadota	Gammaproteobacteria	Aeromonadales	Aeromonadaceae	Aeromonas	Aeromonas salmonicida
7583	36255	UniRef100_K1J7D8	32	6	2	5910000	6140000	6090000	5970000	1920000	3900000	3230000	4640000	7750000	7710000	5710000	4480000	4940000	4520000	4160000	7020000	4320000	4020000	4030000	4090000	20271	Large ribosomal subunit protein uL5 n=1 Tax=Aeromonas dhakensis TaxID=196024 RepID=K1J7D8_9GAMM	Bacteria	Pseudomonadota	Gammaproteobacteria	Aeromonadales	Aeromonadaceae	Aeromonas	Aeromonas dhakensis
7587	37566	UniRef90_A8ESV7	30	4	2	1760000	2050000	2650000	2110000	1220000	1340000	1040000	1130000	1460000	923000	1100000	996000	2020000	3470000	3940000	2980000	3040000	579000	1750000	1320000	14630	Small ribosomal subunit protein uS8 n=37 Tax=root TaxID=1 RepID=RS8_ALIB4
7595	58666	UniRef90_B7Z1F7	62	7	7	22300000	24600000	17900000	8140000	10500000	10600000	13700000	25300000	23700000	29100000	20500000	19900000	21600000	22000000	21700000	25700000	29800000	24600000	33900000	32900000	17412	cDNA FLJ53859 highly similar to Kallikrein-1 n=1 Tax=Homo sapiens TaxID=9606 RepID=B7Z1F7_HUMAN	Eukaryota	Chordata	Mammalia	Primates	Hominidae	Homo	Homo sapiens
7595	58667	UniRef90_P06870-2	46	7	7	22300000	24600000	17900000	8140000	10500000	10600000	13700000	25300000	23700000	29100000	20500000	19900000	21600000	22000000	21700000	25700000	29800000	24600000	33900000	32900000	23835	Isoform 2 of Kallikrein-1 n=2 Tax=Catarrhini TaxID=9526 RepID=P06870-2	Eukaryota	Chordata	Mammalia	Primates
7595	58668	UniRef90_P06870	38	7	7	22300000	24600000	17900000	8140000	10500000	10600000	13700000	25300000	23700000	29100000	20500000	19900000	21600000	22000000	21700000	25700000	29800000	24600000	33900000	32900000	28890	Kallikrein-1 n=22 Tax=Catarrhini TaxID=9526 RepID=KLK1_HUMAN	Eukaryota	Chordata	Mammalia	Primates
7595	607661	P06870|KLK1_HUMAN	38	7	7	22300000	24600000	17900000	8140000	10500000	10600000	13700000	25300000	23700000	29100000	20500000	19900000	21600000	22000000	21700000	25700000	29800000	24600000	33900000	32900000	28890	Kallikrein-1 OS=Homo sapiens OX=9606 GN=KLK1 PE=1 SV=2	Eukaryota	Chordata	Mammalia	Primates	Hominidae	Homo	Homo sapiens
7610	64222	UniRef90_Q6F7R3	38	6	4	4200000	3790000	6720000	5400000	4760000	4480000	5100000	4580000	4410000	6560000	8210000	14400000	17300000	12700000	12500000	14900000	17800000	7100000	4200000	2930000	22097	Large ribosomal subunit protein uL4 n=284 Tax=root TaxID=1 RepID=RL4_ACIAD
7650	317129	UniRef90_UPI002A3724AA	17	5	2	961000	1570000	1470000	912000	890000	711000	796000	1280000	812000	1430000	1110000	5150000	4850000	2320000	1480000	3300000	3230000	2140000	1800000	1780000	35916	porin n=1 Tax=Thauera sp. TaxID=1905334 RepID=UPI002A3724AA	Bacteria	Pseudomonadota	Betaproteobacteria	Rhodocyclales	Zoogloeaceae	Thauera	Thauera sp.
7657	370248	UniRef90_A0A143Y5Q9	34	8	7	995000	1130000	2070000	633000	908000	998000	971000	860000	1800000	1590000	424000	1620000	1110000	2750000	1130000	2150000	2610000	1160000	2180000	1290000	34404	ATP-dependent 6-phosphofructokinase n=14 Tax=root TaxID=1 RepID=A0A143Y5Q9_9LACT
7669	30901	UniRef90_C4L7A6	27	7	6	2230000	1820000	565000	680000	328000	685000	732000	683000	1410000	1410000	219000	816000	1470000	110000	184000	323000	94100	85700	1220000	1270000	32844	Periplasmic binding protein/LacI transcriptional regulator n=4 Tax=Tolumonas TaxID=43947 RepID=C4L7A6_TOLAT	Bacteria	Pseudomonadota	Gammaproteobacteria	Aeromonadales	Aeromonadaceae	Tolumonas
7669	30902	UniRef100_C4L7A6	27	7	6	2230000	1820000	565000	680000	328000	685000	732000	683000	1410000	1410000	219000	816000	1470000	110000	184000	323000	94100	85700	1220000	1270000	32844	Periplasmic binding protein/LacI transcriptional regulator n=1 Tax=Tolumonas auensis TaxID=595494 RepID=C4L7A6_TOLAT	Bacteria	Pseudomonadota	Gammaproteobacteria	Aeromonadales	Aeromonadaceae	Tolumonas	Tolumonas auensis
7671	33228	UniRef90_UPI000464167B	27	6	2	964000	1130000	1110000	1140000	1420000	684000	942000	1170000	1060000	1910000	435000	448000	419000	317000	395000	862000	1210000	30600	366000	724000	35795	porin n=1 Tax=Acidovorax sp. JHL-3 TaxID=1276755 RepID=UPI000464167B	Bacteria	Pseudomonadota	Betaproteobacteria	Burkholderiales	Comamonadaceae	Acidovorax	Acidovorax sp. JHL-3
7675	38037	UniRef100_A0AAD0WQF3	60	6	2	2020000	2820000	3600000	3000000	2670000	2410000	3140000	3700000	1290000	1810000	7320000	6420000	6440000	4250000	5250000	11500000	10300000	7670000	6620000	7090000	7151	50S ribosomal protein L29 n=1 Tax=Arcobacter suis CECT 7833 TaxID=663365 RepID=A0AAD0WQF3_9BACT	Bacteria	Campylobacterota	Epsilonproteobacteria	Campylobacterales	Arcobacteraceae	Arcobacter	Arcobacter suis
7682	59283	UniRef90_A0A1E5UCL0	19	6	3	15500000	14700000	7550000	11800000	7840000	9690000	9650000	12000000	5980000	9490000	7620000	3460000	3680000	2060000	683000	1120000	906000	1830000	8300000	8350000	39106	Fructose-bisphosphate aldolase n=5 Tax=root TaxID=1 RepID=A0A1E5UCL0_9FLAO
7693	62089	UniRef90_A0A174P376	29	6	2	457000	459000	534000	310000	302000	636000	165000	264000	448000	1080000	331000	1110000	924000	1170000	842000	873000	1540000	191000	865000	710000	31943	Class II aldolase/adducin family protein n=27 Tax=Bacillota TaxID=1239 RepID=A0A174P376_9FIRM	Bacteria	Bacillota
7711	111989	UniRef90_R5RUG5	25	4	2	1350000	1950000	1200000	1260000	1590000	1960000	1110000	1820000	2030000	1850000	2310000	1400000	1970000	2570000	3200000	1540000	2270000	1450000	3570000	3300000	29562	Flagellin n=2 Tax=unclassified Clostridium TaxID=2614128 RepID=R5RUG5_9CLOT	Bacteria	Bacillota	Clostridia	Eubacteriales	Clostridiaceae	Clostridium
7721	265256	UniRef90_D1PCD3	24	8	6	2850000	3290000	4440000	3540000	2480000	3270000	3020000	4440000	3250000	4780000	5270000	7420000	6300000	5620000	5050000	5690000	5440000	1890000	6400000	6590000	43952	Acetate kinase n=13 Tax=root TaxID=1 RepID=D1PCD3_9BACT
7744	57988	UniRef90_D1PA87	38	6	2	5060000	9540000	8560000	4230000	3200000	4360000	3100000	8830000	8580000	10100000	12400000	10400000	10400000	10700000	8880000	14300000	13300000	7720000	15800000	17400000	20754	Rubredoxin n=14 Tax=root TaxID=1 RepID=D1PA87_9BACT
7745	58360	UniRef90_Q14508	68	5	5	9250000	9600000	8320000	8340000	4440000	7620000	9290000	7170000	12400000	14200000	13400000	7310000	8690000	5970000	7350000	18500000	9230000	8770000	15200000	14700000	12993	WAP four-disulfide core domain protein 2 n=20 Tax=Simiiformes TaxID=314293 RepID=WFDC2_HUMAN	Eukaryota	Chordata	Mammalia	Primates
7745	607686	Q14508|WFDC2_HUMAN	68	5	5	9250000	9600000	8320000	8340000	4440000	7620000	9290000	7170000	12400000	14200000	13400000	7310000	8690000	5970000	7350000	18500000	9230000	8770000	15200000	14700000	12993	WAP four-disulfide core domain protein 2 OS=Homo sapiens OX=9606 GN=WFDC2 PE=1 SV=2	Eukaryota	Chordata	Mammalia	Primates	Hominidae	Homo	Homo sapiens
7781	110938	UniRef90_A0A945M786	17	8	3	8760000	9840000	10200000	11800000	9340000	8270000	6320000	5870000	11600000	17000000	2180000	3150000	2520000	4250000	5030000	5270000	6110000	3520000	3650000	4500000	58373	Chaperonin GroEL n=1 Tax=Rhodospirillaceae bacterium TaxID=1898112 RepID=A0A945M786_9PROT	Bacteria	Pseudomonadota	Alphaproteobacteria	Rhodospirillales	Rhodospirillaceae		Rhodospirillaceae bacterium
7818	27130	UniRef100_UPI00280B928B	17	6	6	2340000	3060000	2170000	2700000	1780000	1700000	2330000	1610000	3390000	5820000	613000	1280000	1030000	496000	1150000	673000	528000	727000	1470000	1400000	40894	OmpA family protein n=1 Tax=uncultured Bacteroides sp. TaxID=162156 RepID=UPI00280B928B	Bacteria	Bacteroidota	Bacteroidia	Bacteroidales	Bacteroidaceae	Bacteroides	uncultured Bacteroides sp.
7818	27133	UniRef100_UPI0023F302C4	17	6	6	2340000	3060000	2170000	2700000	1780000	1700000	2330000	1610000	3390000	5820000	613000	1280000	1030000	496000	1150000	673000	528000	727000	1470000	1400000	40633	OmpA family protein n=1 Tax=Bacteroides graminisolvens TaxID=477666 RepID=UPI0023F302C4	Bacteria	Bacteroidota	Bacteroidia	Bacteroidales	Bacteroidaceae	Bacteroides	Bacteroides graminisolvens
7818	27134	UniRef100_A0A3D2SEN9	17	6	6	2340000	3060000	2170000	2700000	1780000	1700000	2330000	1610000	3390000	5820000	613000	1280000	1030000	496000	1150000	673000	528000	727000	1470000	1400000	40939	OmpA-like domain-containing protein n=1 Tax=Bacteroides graminisolvens TaxID=477666 RepID=A0A3D2SEN9_9BACE	Bacteria	Bacteroidota	Bacteroidia	Bacteroidales	Bacteroidaceae	Bacteroides	Bacteroides graminisolvens
7818	39717	UniRef90_A0A3D2SEN9	17	6	6	2340000	3060000	2170000	2700000	1780000	1700000	2330000	1610000	3390000	5820000	613000	1280000	1030000	496000	1150000	673000	528000	727000	1470000	1400000	40939	OmpA-like domain-containing protein n=3 Tax=Bacteroides TaxID=816 RepID=A0A3D2SEN9_9BACE	Bacteria	Bacteroidota	Bacteroidia	Bacteroidales	Bacteroidaceae	Bacteroides
7818	27131	UniRef100_UPI00240A3D93	17	6	6	2340000	3060000	2170000	2700000	1780000	1700000	2330000	1610000	3390000	5820000	613000	1280000	1030000	496000	1150000	673000	528000	727000	1470000	1400000	40892	OmpA family protein n=1 Tax=Bacteroides graminisolvens TaxID=477666 RepID=UPI00240A3D93	Bacteria	Bacteroidota	Bacteroidia	Bacteroidales	Bacteroidaceae	Bacteroides	Bacteroides graminisolvens
7818	27132	UniRef100_A0A069D2R1	17	6	6	2340000	3060000	2170000	2700000	1780000	1700000	2330000	1610000	3390000	5820000	613000	1280000	1030000	496000	1150000	673000	528000	727000	1470000	1400000	40864	Major outer membrane protein OmpA n=1 Tax=Bacteroides graminisolvens DSM 19988 = JCM 15093 TaxID=1121097 RepID=A0A069D2R1_9BACE	Bacteria	Bacteroidota	Bacteroidia	Bacteroidales	Bacteroidaceae	Bacteroides	Bacteroides graminisolvens
7904	214390	UniRef90_A0A812Q3C0	8	7	4	731000	910000	954000	626000	673000	774000	210000	757000	639000	1060000	370000	1040000	909000	552000	826000	800000	680000	176000	635000	467000	144749	Alanine--tRNA ligase n=1 Tax=Symbiodinium necroappetens TaxID=1628268 RepID=A0A812Q3C0_9DINO	Eukaryota		Dinophyceae	Suessiales	Symbiodiniaceae	Symbiodinium	Symbiodinium necroappetens
7983	57232	UniRef90_P12273	55	6	5	25000000	27300000	41500000	27700000	12500000	18100000	25200000	37400000	35400000	39800000	36900000	31100000	29100000	33600000	29400000	45100000	24200000	29700000	37900000	38700000	16572	Prolactin-inducible protein n=11 Tax=Hominoidea TaxID=314295 RepID=PIP_HUMAN	Eukaryota	Chordata	Mammalia	Primates
7983	607637	P12273|PIP_HUMAN	55	6	5	25000000	27300000	41500000	27700000	12500000	18100000	25200000	37400000	35400000	39800000	36900000	31100000	29100000	33600000	29400000	45100000	24200000	29700000	37900000	38700000	16572	Prolactin-inducible protein OS=Homo sapiens OX=9606 GN=PIP PE=1 SV=1	Eukaryota	Chordata	Mammalia	Primates	Hominidae	Homo	Homo sapiens
7984	57525	UniRef90_UPI00202BBAC1	57	9	2	702000	902000	1620000	1330000	676000	981000	491000	771000	1730000	2000000	1660000	1480000	1490000	1950000	1210000	2070000	2900000	1820000	1890000	2110000	23182	Omi-9 light chain n=1 Tax=Homo sapiens TaxID=9606 RepID=UPI00202BBAC1	Eukaryota	Chordata	Mammalia	Primates	Hominidae	Homo	Homo sapiens
8088	163218	UniRef90_A0A3C0IFZ5	13	6	5	1770000	2290000	8390000	2570000	7040000	5470000	1480000	16100000	1920000	3280000	5480000	8660000	7790000	8310000	8810000	13200000	5870000	7140000	6720000	11000000	77811	Uncharacterized protein (Fragment) n=1 Tax=Ruminococcus sp. TaxID=41978 RepID=A0A3C0IFZ5_9FIRM	Bacteria	Bacillota	Clostridia	Eubacteriales	Oscillospiraceae	Ruminococcus	Ruminococcus sp.
8126	39346	UniRef100_A0AAD0WPE5	15	7	3	1250000	1570000	1770000	1700000	1260000	1400000	1540000	1370000	1240000	1280000	3500000	4990000	5170000	1990000	2630000	7000000	5320000	2150000	4000000	3360000	61923	DEAD-box ATP-dependent RNA helicase n=1 Tax=Arcobacter suis CECT 7833 TaxID=663365 RepID=A0AAD0WPE5_9BACT	Bacteria	Campylobacterota	Epsilonproteobacteria	Campylobacterales	Arcobacteraceae	Arcobacter	Arcobacter suis
8128	41806	UniRef90_UPI0013D4E19E	31	7	2	23000000	9970000	393000	17800000	1110000	3830000	25500000	359000	16900000	6820000	4370000	135000	3160000	0	413000	1640000	473000	0	7350000	1750000	27075	triose-phosphate isomerase n=2 Tax=unclassified Bacteroides TaxID=2646097 RepID=UPI0013D4E19E	Bacteria	Bacteroidota	Bacteroidia	Bacteroidales	Bacteroidaceae	Bacteroides
8132	58322	UniRef90_UPI001917DBAE	20	10	5	3330000	6270000	3150000	2960000	1720000	1490000	3840000	2110000	4080000	7140000	1670000	2660000	901000	1850000	2750000	1780000	2040000	3060000	2290000	3320000	54890	transferrin-binding protein-like solute binding protein n=1 Tax=Psychrobacter immobilis TaxID=498 RepID=UPI001917DBAE	Bacteria	Pseudomonadota	Gammaproteobacteria	Moraxellales	Moraxellaceae	Psychrobacter	Psychrobacter immobilis
8135	58867	UniRef90_UPI001C44281E	19	8	8	2060000	3600000	2920000	2120000	2640000	2730000	2140000	2900000	3170000	11900000	3870000	3420000	3980000	3450000	3200000	4440000	4240000	2720000	5580000	5290000	55914	RagB/SusD family nutrient uptake outer membrane protein n=1 Tax=Segatella copri TaxID=165179 RepID=UPI001C44281E	Bacteria	Bacteroidota	Bacteroidia	Bacteroidales	Prevotellaceae	Segatella	Segatella copri
8180	293390	UniRef90_A0A5M9R9J3	28	10	3	3890000	5430000	4670000	3750000	3300000	3770000	2580000	3480000	5480000	6990000	2010000	800000	946000	1410000	1820000	3770000	3760000	1950000	3230000	3410000	50615	Pyruvate kinase n=7 Tax=Enterobacterales TaxID=91347 RepID=A0A5M9R9J3_9GAMM	Bacteria	Pseudomonadota	Gammaproteobacteria	Enterobacterales
8204	42527	UniRef90_A0A975HZZ0	17	4	2	1530000	2900000	1020000	1430000	28100	886000	564000	240000	1710000	1960000	620000	468000	869000	172000	555000	1240000	1300000	316000	998000	1150000	39122	Branched-chain amino acid ABC transporter substrate-binding protein n=3 Tax=Rhodoferax TaxID=28065 RepID=A0A975HZZ0_9BURK	Bacteria	Pseudomonadota	Betaproteobacteria	Burkholderiales	Comamonadaceae	Rhodoferax
8233	72858	UniRef90_UPI0025911216	18	8	6	1790000	2430000	2970000	3380000	3900000	2590000	1290000	2940000	1880000	4500000	1890000	2590000	4350000	4370000	5180000	3700000	3850000	1410000	4190000	3140000	57414	cell surface protein n=1 Tax=Simplicispira sp. TaxID=2015802 RepID=UPI0025911216	Bacteria	Pseudomonadota	Betaproteobacteria	Burkholderiales	Comamonadaceae	Simplicispira	Simplicispira sp.
8265	212933	UniRef90_A0A0P0L1U3	3	3	3	779000	569000	849000	599000	449000	413000	319000	608000	1260000	1700000	625000	391000	561000	529000	1040000	1340000	1200000	340000	1090000	1610000	112135	Carboxypeptidase regulatory-like domain protein n=17 Tax=root TaxID=1 RepID=A0A0P0L1U3_PHOVU
8280	450894	UniRef90_A0A354D4Z6	20	8	4	406000	253000	418000	279000	95600	244000	229000	78200	470000	414000	131000	710000	644000	393000	658000	539000	597000	242000	602000	449000	54391	Glycerol kinase n=1 Tax=Lachnospiraceae bacterium TaxID=1898203 RepID=A0A354D4Z6_9FIRM	Bacteria	Bacillota	Clostridia	Eubacteriales	Lachnospiraceae		Lachnospiraceae bacterium
8318	58330	UniRef90_UPI0001754203	58	5	4	62000000	77900000	68800000	44300000	40300000	50000000	31100000	56500000	73200000	85700000	90000000	64500000	77400000	76200000	63800000	148000000	82000000	78900000	100000000	119000000	9195	CD59 GLYCOPROTEIN n=1 Tax=Homo sapiens TaxID=9606 RepID=UPI0001754203	Eukaryota	Chordata	Mammalia	Primates	Hominidae	Homo	Homo sapiens
8336	62367	UniRef90_A0A174ZNS8	27	6	4	1070000	1370000	980000	645000	1150000	886000	416000	626000	1080000	806000	1860000	1740000	1890000	1990000	1300000	1310000	2460000	1280000	1480000	2290000	38848	D-allose-binding periplasmic protein n=5 Tax=Lachnospiraceae TaxID=186803 RepID=A0A174ZNS8_9FIRM	Bacteria	Bacillota	Clostridia	Eubacteriales	Lachnospiraceae
8339	63531	UniRef90_UPI0025D0E6EA	23	5	2	226000	455000	677000	258000	312000	806000	285000	306000	506000	497000	724000	1200000	1120000	893000	1050000	1100000	1450000	780000	1150000	1150000	27462	enoyl-CoA hydratase-related protein n=6 Tax=Eubacteriales TaxID=186802 RepID=UPI0025D0E6EA	Bacteria	Bacillota	Clostridia	Eubacteriales
8349	67669	UniRef90_U2MA24	22	7	5	835000	1680000	918000	986000	394000	1000000	1020000	194000	1680000	4190000	691000	266000	669000	337000	318000	1030000	589000	500000	1560000	701000	53264	ABC transporter solute-binding protein n=5 Tax=Ruminococcus TaxID=1263 RepID=U2MA24_9FIRM	Bacteria	Bacillota	Clostridia	Eubacteriales	Oscillospiraceae	Ruminococcus
8362	85569	UniRef90_A0AA37NQJ4	16	7	7	94600000	1460000	1180000	1490000	1020000	1120000	924000	1440000	1650000	3090000	866000	1200000	1490000	1040000	1830000	1270000	1360000	397000	1840000	2010000	60611	RagB/SusD family nutrient uptake outer membrane protein n=30 Tax=root TaxID=1 RepID=A0AA37NQJ4_BACUN
8431	17347	UniRef100_A0A4Q0ZKX7	32	5	2	1770000	2440000	9540000	6460000	3970000	4420000	95600	114000	3630000	4880000	1500000	4500000	4280000	5530000	6130000	7460000	7450000	1630000	5350000	4560000	19507	OmpA-like domain-containing protein n=1 Tax=Arcobacter cloacae TaxID=1054034 RepID=A0A4Q0ZKX7_9BACT	Bacteria	Campylobacterota	Epsilonproteobacteria	Campylobacterales	Arcobacteraceae	Arcobacter	Arcobacter cloacae
8431	36331	UniRef90_A0A4Q0ZKX7	32	5	2	1770000	2440000	9540000	6460000	3970000	4420000	95600	114000	3630000	4880000	1500000	4500000	4280000	5530000	6130000	7460000	7450000	1630000	5350000	4560000	19507	OmpA-like domain-containing protein n=2 Tax=Arcobacter TaxID=28196 RepID=A0A4Q0ZKX7_9BACT	Bacteria	Campylobacterota	Epsilonproteobacteria	Campylobacterales	Arcobacteraceae	Arcobacter
8446	34976	UniRef90_Q647G9	39	5	5	2680000	4370000	5770000	3780000	3100000	4330000	1660000	2980000	5800000	4320000	3880000	2820000	3360000	4460000	3480000	5800000	3470000	2700000	1560000	717000	16920	Conglutin n=23 Tax=Arachis TaxID=3817 RepID=CONG_ARAHY	Eukaryota	Streptophyta	Magnoliopsida	Fabales	Fabaceae	Arachis
8456	37756	UniRef90_A0A847D5X4	24	7	7	2130000	1010000	2180000	630000	708000	503000	180000	33800	410000	265000	307000	619000	588000	3520000	429000	1100000	4460000	212000	260000	299000	46177	30S ribosomal protein S1 n=12 Tax=Carnobacteriaceae TaxID=186828 RepID=A0A847D5X4_9LACT	Bacteria	Bacillota	Bacilli	Lactobacillales	Carnobacteriaceae
8491	64183	UniRef90_A0A4V2SIT3	26	9	6	3060000	2550000	2890000	2430000	4080000	2760000	1540000	4100000	1640000	3210000	2950000	4550000	3060000	3880000	5800000	3340000	3270000	2730000	4480000	4690000	46035	Uncharacterized protein n=1 Tax=Simplicispira metamorpha TaxID=80881 RepID=A0A4V2SIT3_9BURK	Bacteria	Pseudomonadota	Betaproteobacteria	Burkholderiales	Comamonadaceae	Simplicispira	Simplicispira metamorpha
8494	65189	UniRef90_A0A5Q0TXE5	39	7	2	4650000	3550000	1900000	3340000	2300000	2590000	2410000	1420000	5410000	8250000	1790000	902000	1160000	808000	945000	1530000	1270000	661000	2210000	2510000	19895	Chaperonin Cpn60 (Fragment) n=3 Tax=Bacteria TaxID=2 RepID=A0A5Q0TXE5_ACISP
8590	39699	UniRef100_A0A4Y1VGK7	25	6	5	1590000	2480000	2050000	1070000	681000	1080000	802000	1540000	1820000	3710000	2110000	1100000	1140000	1680000	2030000	2710000	3180000	1470000	3470000	5480000	38080	Fructose-bisphosphate aldolase n=1 Tax=Bacteroides uniformis TaxID=820 RepID=A0A4Y1VGK7_BACUN	Bacteria	Bacteroidota	Bacteroidia	Bacteroidales	Bacteroidaceae	Bacteroides	Bacteroides uniformis
8590	39701	UniRef100_UPI002A81AB61	25	6	5	1590000	2480000	2050000	1070000	681000	1080000	802000	1540000	1820000	3710000	2110000	1100000	1140000	1680000	2030000	2710000	3180000	1470000	3470000	5480000	38152	class I fructose-bisphosphate aldolase n=1 Tax=Phocaeicola sp. TaxID=2773926 RepID=UPI002A81AB61	Bacteria	Bacteroidota	Bacteroidia	Bacteroidales	Bacteroidaceae	Phocaeicola	Phocaeicola sp.
8590	39703	UniRef100_UPI00280B452B	25	6	5	1590000	2480000	2050000	1070000	681000	1080000	802000	1540000	1820000	3710000	2110000	1100000	1140000	1680000	2030000	2710000	3180000	1470000	3470000	5480000	38167	class I fructose-bisphosphate aldolase n=1 Tax=uncultured Bacteroides sp. TaxID=162156 RepID=UPI00280B452B	Bacteria	Bacteroidota	Bacteroidia	Bacteroidales	Bacteroidaceae	Bacteroides	uncultured Bacteroides sp.
8590	39710	UniRef100_A0A6N2XHI3	25	6	5	1590000	2480000	2050000	1070000	681000	1080000	802000	1540000	1820000	3710000	2110000	1100000	1140000	1680000	2030000	2710000	3180000	1470000	3470000	5480000	38094	Fructose-bisphosphate aldolase class 1 n=25 Tax=root TaxID=1 RepID=A0A6N2XHI3_9BACE
8638	69071	UniRef90_A0A9E0GWT2	28	6	6	4220000	4880000	4580000	1620000	3590000	4710000	6490000	10500000	8470000	9960000	1980000	2310000	3000000	3750000	2160000	2920000	5590000	2460000	1470000	1710000	29797	Fumarate hydratase n=1 Tax=Veillonella sp. TaxID=1926307 RepID=A0A9E0GWT2_9FIRM	Bacteria	Bacillota	Negativicutes	Veillonellales	Veillonellaceae	Veillonella	Veillonella sp.
8650	85472	UniRef90_A0A6L5I1L0	30	7	3	294000	817000	1530000	427000	198000	283000	5260	1230000	113000	704000	466000	1030000	1480000	1080000	1850000	1770000	1940000	731000	457000	624000	30861	Alpha/beta fold hydrolase n=8 Tax=Pseudomonadota TaxID=1224 RepID=A0A6L5I1L0_9PSED	Bacteria	Pseudomonadota
8689	213463	UniRef90_D1PEF8	24	8	5	459000	561000	794000	295000	457000	313000	439000	1100000	489000	1940000	1050000	717000	435000	768000	1090000	809000	705000	1600000	1020000	1770000	47298	L-rhamnose isomerase n=8 Tax=Prevotellaceae TaxID=171552 RepID=D1PEF8_9BACT	Bacteria	Bacteroidota	Bacteroidia	Bacteroidales	Prevotellaceae
8708	344132	UniRef90_C4ZA77	30	8	3	309000	445000	731000	336000	390000	445000	25800	253000	256000	418000	28800	1080000	851000	999000	878000	746000	1270000	851000	1170000	1370000	38837	Elongation factor Ts n=11 Tax=Lachnospiraceae TaxID=186803 RepID=C4ZA77_AGARV	Bacteria	Bacillota	Clostridia	Eubacteriales	Lachnospiraceae
8713	397044	UniRef90_A0A1W1IC05	27	7	7	2520000	2300000	2580000	549000	1230000	1040000	1070000	1060000	585000	1720000	536000	2250000	1950000	3110000	995000	1040000	5250000	994000	2720000	3440000	35122	PTS system mannose-specific EIIAB component n=14 Tax=root TaxID=1 RepID=A0A1W1IC05_9LACT
8731	18035	UniRef100_A0AA96DMM0	15	6	5	2780000	2430000	3450000	3140000	2440000	2600000	2200000	2570000	1960000	3220000	2440000	5010000	3460000	3150000	5500000	5000000	3720000	1710000	5020000	9410000	52812	Aspartyl/glutamyl-tRNA(Asn/Gln) amidotransferase subunit B n=1 Tax=Arcobacter sp. AZ-2023 TaxID=3074453 RepID=A0AA96DMM0_9BACT	Bacteria	Campylobacterota	Epsilonproteobacteria	Campylobacterales	Arcobacteraceae	Arcobacter	Arcobacter sp. AZ-2023
8731	18111	UniRef100_A0AAD0TV03	15	6	5	2780000	2430000	3450000	3140000	2440000	2600000	2200000	2570000	1960000	3220000	2440000	5010000	3460000	3150000	5500000	5000000	3720000	1710000	5020000	9410000	53100	Glu-tRNA(Gln) amidotransferase subunit B n=2 Tax=Aliarcobacter cryaerophilus TaxID=28198 RepID=A0AAD0TV03_9BACT	Bacteria	Campylobacterota	Epsilonproteobacteria	Campylobacterales	Arcobacteraceae	Aliarcobacter	Aliarcobacter cryaerophilus
8732	27098	UniRef100_A0AAE7B6Q6	17	5	2	926000	780000	593000	869000	778000	632000	772000	128000	200000	209000	1010000	737000	1300000	523000	496000	2650000	2170000	662000	1500000	1260000	36444	Outer membrane fibronectin-binding protein n=1 Tax=Arcobacter venerupis TaxID=1054033 RepID=A0AAE7B6Q6_9BACT	Bacteria	Campylobacterota	Epsilonproteobacteria	Campylobacterales	Arcobacteraceae	Arcobacter	Arcobacter venerupis
8777	60495	UniRef90_A0A374TCM5	37	6	3	4400000	3440000	4970000	2490000	2900000	2800000	2170000	4450000	3430000	12300000	4430000	5190000	4830000	4520000	6520000	7540000	8480000	4980000	6420000	7400000	19542	PorT family protein n=4 Tax=Prevotellaceae TaxID=171552 RepID=A0A374TCM5_9BACT	Bacteria	Bacteroidota	Bacteroidia	Bacteroidales	Prevotellaceae
8819	88025	UniRef90_UPI001F4AFC0F	10	6	3	132000	110000	266000	231000	298000	306000	431000	565000	53100	291000	1390000	1060000	1070000	606000	1170000	1180000	1710000	1490000	463000	1080000	89902	DUF11 domain-containing protein n=1 Tax=Acinetobacter sp. ANC 4805 TaxID=2923425 RepID=UPI001F4AFC0F	Bacteria	Pseudomonadota	Gammaproteobacteria	Moraxellales	Moraxellaceae	Acinetobacter	Acinetobacter sp. ANC 4805
8820	88969	UniRef90_UPI0025CEEF6B	16	7	2	170000	422000	211000	83300	271000	288000	445000	480000	434000	330000	420000	239000	374000	512000	611000	479000	2610000	224000	433000	744000	56561	acyl-CoA carboxylase subunit beta n=1 Tax=Prevotella sp. TaxID=59823 RepID=UPI0025CEEF6B	Bacteria	Bacteroidota	Bacteroidia	Bacteroidales	Prevotellaceae	Prevotella	Prevotella sp.
8821	89261	UniRef90_A0A143YY17	27	7	7	292000	849000	781000	458000	478000	199000	682000	598000	521000	656000	306000	60400	163000	616000	196000	173000	1030000	458000	197000	271000	43336	Acetate kinase n=14 Tax=root TaxID=1 RepID=A0A143YY17_9LACT
8824	110628	UniRef90_Q6FF94	47	6	3	93900	756000	826000	719000	756000	890000	904000	833000	744000	1270000	1220000	1620000	1450000	891000	1120000	1620000	1550000	861000	621000	697000	15060	Large ribosomal subunit protein uL11 n=259 Tax=root TaxID=1 RepID=RL11_ACIAD
8836	187294	UniRef90_UPI001EF80DC2	14	6	3	453000	1210000	1620000	315000	2920000	3410000	956000	2170000	617000	2550000	721000	1400000	1100000	1220000	1910000	1750000	1500000	1080000	1310000	1570000	85468	SEC10/PgrA surface exclusion domain-containing protein n=1 Tax=Streptococcus parasuis TaxID=1501662 RepID=UPI001EF80DC2	Bacteria	Bacillota	Bacilli	Lactobacillales	Streptococcaceae	Streptococcus	Streptococcus parasuis
8838	187499	UniRef90_A0A1U9JLK8	15	6	6	1070000	2210000	2000000	1190000	989000	1220000	1980000	4220000	1540000	2920000	1980000	1290000	1110000	879000	1720000	1710000	1890000	2090000	1620000	1550000	52874	Transporter n=1 Tax=Aquaspirillum sp. LM1 TaxID=1938604 RepID=A0A1U9JLK8_9NEIS	Bacteria	Pseudomonadota	Betaproteobacteria	Neisseriales	Aquaspirillaceae	Aquaspirillum	Aquaspirillum sp. LM1
8865	370303	UniRef90_Q96P63	20	6	6	2770000	6060000	8150000	3830000	1080000	1360000	3320000	4320000	4400000	6920000	5520000	2810000	2740000	7160000	5100000	7680000	8700000	3040000	7090000	5470000	46276	Serpin B12 n=28 Tax=Simiiformes TaxID=314293 RepID=SPB12_HUMAN	Eukaryota	Chordata	Mammalia	Primates
8865	1068936	Q96P63|SPB12_HUMAN	20	6	6	2770000	6060000	8150000	3830000	1080000	1360000	3320000	4320000	4400000	6920000	5520000	2810000	2740000	7160000	5100000	7680000	8700000	3040000	7090000	5470000	46276	Serpin B12 OS=Homo sapiens OX=9606 GN=SERPINB12 PE=1 SV=1	Eukaryota	Chordata	Mammalia	Primates	Hominidae	Homo	Homo sapiens
8876	555635	UniRef90_P22748	17	5	5	1320000	1700000	2190000	1410000	940000	1280000	1510000	1890000	2170000	3040000	1910000	1850000	1610000	1530000	1290000	2660000	1930000	5970000	3160000	2770000	35032	Carbonic anhydrase 4 n=9 Tax=Hominoidea TaxID=314295 RepID=CAH4_HUMAN	Eukaryota	Chordata	Mammalia	Primates
8876	1356138	P22748|CAH4_HUMAN	17	5	5	1320000	1700000	2190000	1410000	940000	1280000	1510000	1890000	2170000	3040000	1910000	1850000	1610000	1530000	1290000	2660000	1930000	5970000	3160000	2770000	35032	Carbonic anhydrase 4 OS=Homo sapiens OX=9606 GN=CA4 PE=1 SV=2	Eukaryota	Chordata	Mammalia	Primates	Hominidae	Homo	Homo sapiens
8920	58684	UniRef90_A0A133S4R2	52	8	2	1120000	1330000	1030000	751000	2320000	1300000	3120000	3070000	1710000	1400000	480000	413000	621000	438000	371000	652000	691000	423000	702000	952000	12277	Large ribosomal subunit protein bL12 n=26 Tax=root TaxID=1 RepID=A0A133S4R2_9FIRM
8922	58917	UniRef90_A0A1E5UD32	39	5	2	19100000	25800000	14900000	18300000	16600000	19000000	21500000	12500000	9730000	9650000	3310000	1670000	2420000	1760000	1840000	2420000	1610000	2020000	3140000	2770000	12519	Large ribosomal subunit protein bL12 n=194 Tax=root TaxID=1 RepID=A0A1E5UD32_9FLAO
8924	59483	UniRef90_R5WXY3	86	6	2	3170000	2790000	1820000	1120000	1230000	1610000	1760000	2120000	1720000	1420000	1920000	2170000	2920000	2790000	1700000	2870000	3380000	1220000	2770000	2180000	9165	BMC domain-containing protein n=56 Tax=Bacteria TaxID=2 RepID=R5WXY3_9FIRM
8925	59926	UniRef90_P05109	49	6	5	67200000	69300000	77300000	48900000	54900000	59200000	37200000	50300000	65900000	99600000	70300000	95000000	73100000	90700000	81800000	78900000	119000000	51500000	87000000	83700000	10835	Protein S100-A8 n=5 Tax=Hominoidea TaxID=314295 RepID=S10A8_HUMAN	Eukaryota	Chordata	Mammalia	Primates
8925	607672	P05109|S10A8_HUMAN	49	6	5	67200000	69300000	77300000	48900000	54900000	59200000	37200000	50300000	65900000	99600000	70300000	95000000	73100000	90700000	81800000	78900000	119000000	51500000	87000000	83700000	10835	Protein S100-A8 OS=Homo sapiens OX=9606 GN=S100A8 PE=1 SV=1	Eukaryota	Chordata	Mammalia	Primates	Hominidae	Homo	Homo sapiens
8931	61210	UniRef90_Q6F7R1	54	5	4	7380000	11800000	10700000	10400000	7430000	10000000	9850000	11300000	7470000	10900000	14300000	22800000	28000000	17600000	24200000	24400000	22200000	11700000	9000000	7870000	11717	Small ribosomal subunit protein uS10 n=340 Tax=root TaxID=1 RepID=RS10_ACIAD
8932	61590	UniRef90_R9I4T9	46	6	6	10500000	16700000	9290000	7400000	5130000	9250000	6940000	11400000	9480000	11100000	5530000	3710000	5050000	3850000	3210000	8760000	10500000	4400000	9660000	5480000	19359	Outer membrane protein n=18 Tax=Bacteroidaceae TaxID=815 RepID=R9I4T9_9BACT	Bacteria	Bacteroidota	Bacteroidia	Bacteroidales	Bacteroidaceae
8933	62036	UniRef90_UPI00001124CA	24	7	7	951000	1580000	1350000	871000	1010000	901000	542000	1010000	1550000	1930000	1550000	1780000	1350000	1380000	1770000	1650000	1920000	1860000	2100000	2130000	38608	plasma serine protease inhibitor n=1 Tax=Homo sapiens TaxID=9606 RepID=UPI00001124CA	Eukaryota	Chordata	Mammalia	Primates	Hominidae	Homo	Homo sapiens
8933	62037	UniRef90_P05154	20	7	7	951000	1580000	1350000	871000	1010000	901000	542000	1010000	1550000	1930000	1550000	1780000	1350000	1380000	1770000	1650000	1920000	1860000	2100000	2130000	45675	Plasma serine protease inhibitor n=18 Tax=Catarrhini TaxID=9526 RepID=IPSP_HUMAN	Eukaryota	Chordata	Mammalia	Primates
8933	62038	UniRef90_A0A2I2YDG3	20	7	7	951000	1580000	1350000	871000	1010000	901000	542000	1010000	1550000	1930000	1550000	1780000	1350000	1380000	1770000	1650000	1920000	1860000	2100000	2130000	46789	Serpin family A member 5 n=8 Tax=Catarrhini TaxID=9526 RepID=A0A2I2YDG3_GORGO	Eukaryota	Chordata	Mammalia	Primates
8933	644554	P05154|IPSP_HUMAN	20	7	7	951000	1580000	1350000	871000	1010000	901000	542000	1010000	1550000	1930000	1550000	1780000	1350000	1380000	1770000	1650000	1920000	1860000	2100000	2130000	45675	Plasma serine protease inhibitor OS=Homo sapiens OX=9606 GN=SERPINA5 PE=1 SV=3	Eukaryota	Chordata	Mammalia	Primates	Hominidae	Homo	Homo sapiens
8938	63291	UniRef90_A0A368YW79	20	5	5	6790000	9940000	5650000	7690000	4740000	2960000	14200000	8170000	4580000	18100000	3150000	3390000	3280000	12200000	4350000	3870000	14300000	2190000	2440000	4250000	34973	Outer membrane protein OmpU n=1 Tax=Paracoccus lutimaris TaxID=1490030 RepID=A0A368YW79_9RHOB	Bacteria	Pseudomonadota	Alphaproteobacteria	Rhodobacterales	Paracoccaceae	Paracoccus	Paracoccus lutimaris
8940	63601	UniRef90_D1PD66	26	7	7	2150000	2200000	2670000	2090000	1630000	1460000	1510000	1580000	2840000	6490000	2080000	1260000	977000	1710000	1680000	2420000	2820000	1700000	2860000	2480000	32413	Lipoprotein n=3 Tax=Prevotellaceae TaxID=171552 RepID=D1PD66_9BACT	Bacteria	Bacteroidota	Bacteroidia	Bacteroidales	Prevotellaceae
8943	63943	UniRef90_N8QGB8	38	6	2	1260000	597000	1150000	1390000	779000	1020000	572000	1100000	1270000	953000	1460000	634000	2910000	849000	914000	887000	887000	562000	624000	571000	18493	Peptidyl-prolyl cis-trans isomerase n=7 Tax=Moraxellaceae TaxID=468 RepID=N8QGB8_9GAMM	Bacteria	Pseudomonadota	Gammaproteobacteria	Moraxellales	Moraxellaceae
8944	64865	UniRef90_A3M967	30	3	2	739000	956000	2590000	1900000	1990000	2540000	2730000	886000	811000	2070000	4630000	6910000	7550000	2780000	3280000	5400000	5120000	2470000	2870000	1610000	17257	Small ribosomal subunit protein uS5 n=287 Tax=root TaxID=1 RepID=RS5_ACIBT
8965	136073	UniRef90_A0A4D4JE46	52	4	2	2530000	1930000	1570000	1020000	952000	478000	1280000	1930000	872000	835000	997000	3510000	3430000	4040000	3580000	2130000	2290000	337000	2750000	2470000	13417	RRM domain-containing protein n=74 Tax=Pseudomonadota TaxID=1224 RepID=A0A4D4JE46_9BURK	Bacteria	Pseudomonadota
9051	139055	UniRef90_Q6FES9	49	5	2	98400	233000	1620000	841000	739000	1230000	804000	2300000	474000	1430000	3470000	6190000	7000000	7250000	8360000	5710000	9430000	2690000	1890000	1840000	9104	Large ribosomal subunit protein bL28 n=260 Tax=root TaxID=1 RepID=RL28_ACIAD
9067	450938	UniRef90_A0A8K1Y190	16	7	7	1470000	965000	2370000	644000	1380000	1160000	2010000	1630000	1040000	1120000	656000	3100000	719000	1880000	1230000	1110000	1820000	291000	437000	540000	51309	Ribulose bisphosphate carboxylase large chain (Fragment) n=2 Tax=Spiraea TaxID=23224 RepID=A0A8K1Y190_9ROSA	Eukaryota	Streptophyta	Magnoliopsida	Rosales	Rosaceae	Spiraea
9067	450939	UniRef90_A0A1V0IJL9	16	7	7	1470000	965000	2370000	644000	1380000	1160000	2010000	1630000	1040000	1120000	656000	3100000	719000	1880000	1230000	1110000	1820000	291000	437000	540000	52732	Ribulose bisphosphate carboxylase large chain n=1 Tax=Leucosidea sericea TaxID=137445 RepID=A0A1V0IJL9_9ROSA	Eukaryota	Streptophyta	Magnoliopsida	Rosales	Rosaceae	Leucosidea	Leucosidea sericea
9067	450940	UniRef90_A0A7L8XJ55	16	7	7	1470000	965000	2370000	644000	1380000	1160000	2010000	1630000	1040000	1120000	656000	3100000	719000	1880000	1230000	1110000	1820000	291000	437000	540000	52675	Ribulose bisphosphate carboxylase large chain n=4 Tax=Rosa TaxID=3764 RepID=A0A7L8XJ55_9ROSA	Eukaryota	Streptophyta	Magnoliopsida	Rosales	Rosaceae	Rosa
9067	450941	UniRef90_UPI001EDF2BF7	16	7	7	1470000	965000	2370000	644000	1380000	1160000	2010000	1630000	1040000	1120000	656000	3100000	719000	1880000	1230000	1110000	1820000	291000	437000	540000	52685	ribulose-1 5-bisphosphate carboxylase/oxygenase large subunit n=1 Tax=Rosa omeiensis TaxID=648851 RepID=UPI001EDF2BF7	Eukaryota	Streptophyta	Magnoliopsida	Rosales	Rosaceae	Rosa	Rosa omeiensis
9067	450942	UniRef90_UPI001F12C5A7	16	7	7	1470000	965000	2370000	644000	1380000	1160000	2010000	1630000	1040000	1120000	656000	3100000	719000	1880000	1230000	1110000	1820000	291000	437000	540000	52673	ribulose-1 5-bisphosphate carboxylase/oxygenase large subunit n=1 Tax=Rosa sericea TaxID=74631 RepID=UPI001F12C5A7	Eukaryota	Streptophyta	Magnoliopsida	Rosales	Rosaceae	Rosa	Rosa sericea
9069	505589	UniRef90_G2HUN0	33	4	4	3550000	3840000	3710000	5560000	5990000	5410000	3170000	2770000	3230000	2730000	9620000	8150000	7320000	5670000	7130000	15800000	11100000	9950000	6580000	6290000	14160	Desulfoferrodoxin n=34 Tax=Bacteria TaxID=2 RepID=G2HUN0_9BACT
9177	63185	UniRef90_D1PSH7	22	6	2	137000	762000	556000	53300	426000	769000	112000	601000	147000	316000	944000	715000	297000	300000	288000	808000	746000	353000	1010000	473000	48456	ABC transporter solute-binding protein n=3 Tax=Eubacteriales TaxID=186802 RepID=D1PSH7_9FIRM	Bacteria	Bacillota	Clostridia	Eubacteriales
9225	71648	UniRef90_A0A3Q8TMU7	1	5	4	2160000	1730000	2450000	1660000	34600	415000	386000	1380000	2460000	3280000	2520000	2390000	2990000	2300000	1780000	4330000	202000	1870000	4800000	5610000	573314	Mucin 6 n=1 Tax=Homo sapiens TaxID=9606 RepID=A0A3Q8TMU7_HUMAN	Eukaryota	Chordata	Mammalia	Primates	Hominidae	Homo	Homo sapiens
9225	71638	UniRef90_Q6W4X9	3	5	4	2160000	1730000	2450000	1660000	34600	415000	386000	1380000	2460000	3280000	2520000	2390000	2990000	2300000	1780000	4330000	202000	1870000	4800000	5610000	257050	Mucin-6 n=7 Tax=Hominoidea TaxID=314295 RepID=MUC6_HUMAN	Eukaryota	Chordata	Mammalia	Primates
9225	644556	Q6W4X9|MUC6_HUMAN	3	5	4	2160000	1730000	2450000	1660000	34600	415000	386000	1380000	2460000	3280000	2520000	2390000	2990000	2300000	1780000	4330000	202000	1870000	4800000	5610000	257050	Mucin-6 OS=Homo sapiens OX=9606 GN=MUC6 PE=1 SV=3	Eukaryota	Chordata	Mammalia	Primates	Hominidae	Homo	Homo sapiens
9310	32201	UniRef90_A0A2P1NNW8	14	5	2	4650000	5770000	5560000	3730000	2320000	3550000	2980000	4870000	6690000	7700000	5710000	4690000	5500000	5960000	5650000	7360000	9040000	5730000	7760000	9000000	37343	Porin n=1 Tax=Pulveribacter suum TaxID=2116657 RepID=A0A2P1NNW8_9BURK	Bacteria	Pseudomonadota	Betaproteobacteria	Burkholderiales	Comamonadaceae	Pulveribacter	Pulveribacter suum
9317	35743	UniRef100_E5F4L2	21	5	3	4390000	4520000	3530000	3440000	3370000	3380000	2660000	1930000	4020000	4640000	1140000	2920000	3600000	2010000	2640000	2100000	1820000	936000	2330000	2670000	32173	Malate dehydrogenase n=1 Tax=Aeromonas salmonicida subsp. achromogenes TaxID=113288 RepID=E5F4L2_AERSA	Bacteria	Pseudomonadota	Gammaproteobacteria	Aeromonadales	Aeromonadaceae	Aeromonas	Aeromonas salmonicida
9317	35748	UniRef100_E5F4L6	21	5	3	4390000	4520000	3530000	3440000	3370000	3380000	2660000	1930000	4020000	4640000	1140000	2920000	3600000	2010000	2640000	2100000	1820000	936000	2330000	2670000	32113	Malate dehydrogenase n=3 Tax=Aeromonas salmonicida TaxID=645 RepID=E5F4L6_AERSA	Bacteria	Pseudomonadota	Gammaproteobacteria	Aeromonadales	Aeromonadaceae	Aeromonas	Aeromonas salmonicida
9317	35732	UniRef100_UPI00214EBB18	21	5	3	4390000	4520000	3530000	3440000	3370000	3380000	2660000	1930000	4020000	4640000	1140000	2920000	3600000	2010000	2640000	2100000	1820000	936000	2330000	2670000	32103	malate dehydrogenase n=1 Tax=Aeromonas caviae TaxID=648 RepID=UPI00214EBB18	Bacteria	Pseudomonadota	Gammaproteobacteria	Aeromonadales	Aeromonadaceae	Aeromonas	Aeromonas caviae
9317	35733	UniRef100_UPI002B4A44BD	21	5	3	4390000	4520000	3530000	3440000	3370000	3380000	2660000	1930000	4020000	4640000	1140000	2920000	3600000	2010000	2640000	2100000	1820000	936000	2330000	2670000	32015	malate dehydrogenase n=1 Tax=Aeromonas caviae TaxID=648 RepID=UPI002B4A44BD	Bacteria	Pseudomonadota	Gammaproteobacteria	Aeromonadales	Aeromonadaceae	Aeromonas	Aeromonas caviae
9317	35734	UniRef100_UPI00191DDC3F	21	5	3	4390000	4520000	3530000	3440000	3370000	3380000	2660000	1930000	4020000	4640000	1140000	2920000	3600000	2010000	2640000	2100000	1820000	936000	2330000	2670000	32103	malate dehydrogenase n=1 Tax=Aeromonas caviae TaxID=648 RepID=UPI00191DDC3F	Bacteria	Pseudomonadota	Gammaproteobacteria	Aeromonadales	Aeromonadaceae	Aeromonas	Aeromonas caviae
9317	35735	UniRef100_UPI002B475C66	21	5	3	4390000	4520000	3530000	3440000	3370000	3380000	2660000	1930000	4020000	4640000	1140000	2920000	3600000	2010000	2640000	2100000	1820000	936000	2330000	2670000	32087	malate dehydrogenase n=1 Tax=Aeromonas caviae TaxID=648 RepID=UPI002B475C66	Bacteria	Pseudomonadota	Gammaproteobacteria	Aeromonadales	Aeromonadaceae	Aeromonas	Aeromonas caviae
9317	35736	UniRef100_UPI001B323C1A	21	5	3	4390000	4520000	3530000	3440000	3370000	3380000	2660000	1930000	4020000	4640000	1140000	2920000	3600000	2010000	2640000	2100000	1820000	936000	2330000	2670000	32045	malate dehydrogenase n=1 Tax=Aeromonas TaxID=642 RepID=UPI001B323C1A	Bacteria	Pseudomonadota	Gammaproteobacteria	Aeromonadales	Aeromonadaceae	Aeromonas
9317	35737	UniRef100_A0A0N7CFV3	21	5	3	4390000	4520000	3530000	3440000	3370000	3380000	2660000	1930000	4020000	4640000	1140000	2920000	3600000	2010000	2640000	2100000	1820000	936000	2330000	2670000	32118	Malate dehydrogenase n=1 Tax=Aeromonas eucrenophila TaxID=649 RepID=A0A0N7CFV3_9GAMM	Bacteria	Pseudomonadota	Gammaproteobacteria	Aeromonadales	Aeromonadaceae	Aeromonas	Aeromonas eucrenophila
9317	35741	UniRef100_A0KG16	21	5	3	4390000	4520000	3530000	3440000	3370000	3380000	2660000	1930000	4020000	4640000	1140000	2920000	3600000	2010000	2640000	2100000	1820000	936000	2330000	2670000	32113	Malate dehydrogenase n=5 Tax=Aeromonas TaxID=642 RepID=MDH_AERHH	Bacteria	Pseudomonadota	Gammaproteobacteria	Aeromonadales	Aeromonadaceae	Aeromonas
9317	35742	UniRef100_UPI00191E61F7	19	4	2	1990000	1770000	1730000	1330000	1380000	1380000	1150000	724000	1680000	1750000	349000	1240000	1690000	860000	1180000	1070000	919000	314000	1010000	1250000	32099	malate dehydrogenase n=1 Tax=Aeromonas TaxID=642 RepID=UPI00191E61F7	Bacteria	Pseudomonadota	Gammaproteobacteria	Aeromonadales	Aeromonadaceae	Aeromonas
9317	35750	UniRef100_UPI000F896340	21	5	3	4390000	4520000	3530000	3440000	3370000	3380000	2660000	1930000	4020000	4640000	1140000	2920000	3600000	2010000	2640000	2100000	1820000	936000	2330000	2670000	32069	malate dehydrogenase n=1 Tax=Aeromonas dhakensis TaxID=196024 RepID=UPI000F896340	Bacteria	Pseudomonadota	Gammaproteobacteria	Aeromonadales	Aeromonadaceae	Aeromonas	Aeromonas dhakensis
9317	35752	UniRef90_A0KG16	21	5	3	4390000	4520000	3530000	3440000	3370000	3380000	2660000	1930000	4020000	4640000	1140000	2920000	3600000	2010000	2640000	2100000	1820000	936000	2330000	2670000	32113	Malate dehydrogenase n=68 Tax=Gammaproteobacteria TaxID=1236 RepID=MDH_AERHH	Bacteria	Pseudomonadota	Gammaproteobacteria
9317	35756	UniRef100_UPI001C75F23F	21	5	3	4390000	4520000	3530000	3440000	3370000	3380000	2660000	1930000	4020000	4640000	1140000	2920000	3600000	2010000	2640000	2100000	1820000	936000	2330000	2670000	32084	malate dehydrogenase n=1 Tax=Aeromonas hydrophila TaxID=644 RepID=UPI001C75F23F	Bacteria	Pseudomonadota	Gammaproteobacteria	Aeromonadales	Aeromonadaceae	Aeromonas	Aeromonas hydrophila
9317	35729	UniRef100_UPI001AAF0C51	21	5	3	4390000	4520000	3530000	3440000	3370000	3380000	2660000	1930000	4020000	4640000	1140000	2920000	3600000	2010000	2640000	2100000	1820000	936000	2330000	2670000	32113	malate dehydrogenase n=1 Tax=Aeromonas dhakensis TaxID=196024 RepID=UPI001AAF0C51	Bacteria	Pseudomonadota	Gammaproteobacteria	Aeromonadales	Aeromonadaceae	Aeromonas	Aeromonas dhakensis
9317	35739	UniRef100_UPI00191CEE7F	21	5	3	4390000	4520000	3530000	3440000	3370000	3380000	2660000	1930000	4020000	4640000	1140000	2920000	3600000	2010000	2640000	2100000	1820000	936000	2330000	2670000	31996	malate dehydrogenase n=1 Tax=Aeromonas veronii TaxID=654 RepID=UPI00191CEE7F	Bacteria	Pseudomonadota	Gammaproteobacteria	Aeromonadales	Aeromonadaceae	Aeromonas	Aeromonas veronii
9317	35740	UniRef100_UPI001D060E91	21	5	3	4390000	4520000	3530000	3440000	3370000	3380000	2660000	1930000	4020000	4640000	1140000	2920000	3600000	2010000	2640000	2100000	1820000	936000	2330000	2670000	32039	malate dehydrogenase n=1 Tax=Aeromonas veronii TaxID=654 RepID=UPI001D060E91	Bacteria	Pseudomonadota	Gammaproteobacteria	Aeromonadales	Aeromonadaceae	Aeromonas	Aeromonas veronii
9317	35744	UniRef100_UPI001F15B6E1	21	5	3	4390000	4520000	3530000	3440000	3370000	3380000	2660000	1930000	4020000	4640000	1140000	2920000	3600000	2010000	2640000	2100000	1820000	936000	2330000	2670000	32098	malate dehydrogenase n=1 Tax=Aeromonas australiensis TaxID=1114880 RepID=UPI001F15B6E1	Bacteria	Pseudomonadota	Gammaproteobacteria	Aeromonadales	Aeromonadaceae	Aeromonas	Aeromonas australiensis
9317	35745	UniRef100_UPI001F27607E	21	5	3	4390000	4520000	3530000	3440000	3370000	3380000	2660000	1930000	4020000	4640000	1140000	2920000	3600000	2010000	2640000	2100000	1820000	936000	2330000	2670000	32054	malate dehydrogenase n=1 Tax=Aeromonas veronii TaxID=654 RepID=UPI001F27607E	Bacteria	Pseudomonadota	Gammaproteobacteria	Aeromonadales	Aeromonadaceae	Aeromonas	Aeromonas veronii
9317	35746	UniRef100_UPI0030077F94	21	5	3	4390000	4520000	3530000	3440000	3370000	3380000	2660000	1930000	4020000	4640000	1140000	2920000	3600000	2010000	2640000	2100000	1820000	936000	2330000	2670000	32003	malate dehydrogenase n=1 Tax=Aeromonas veronii TaxID=654 RepID=UPI0030077F94	Bacteria	Pseudomonadota	Gammaproteobacteria	Aeromonadales	Aeromonadaceae	Aeromonas	Aeromonas veronii
9317	35747	UniRef100_UPI001B31EDB0	21	5	3	4390000	4520000	3530000	3440000	3370000	3380000	2660000	1930000	4020000	4640000	1140000	2920000	3600000	2010000	2640000	2100000	1820000	936000	2330000	2670000	32002	malate dehydrogenase n=1 Tax=Aeromonas sp. SrichE-2G TaxID=2823359 RepID=UPI001B31EDB0	Bacteria	Pseudomonadota	Gammaproteobacteria	Aeromonadales	Aeromonadaceae	Aeromonas	Aeromonas sp. SrichE-2G
9317	35749	UniRef100_UPI0019331AB8	21	5	3	4390000	4520000	3530000	3440000	3370000	3380000	2660000	1930000	4020000	4640000	1140000	2920000	3600000	2010000	2640000	2100000	1820000	936000	2330000	2670000	32026	malate dehydrogenase n=1 Tax=Aeromonas veronii TaxID=654 RepID=UPI0019331AB8	Bacteria	Pseudomonadota	Gammaproteobacteria	Aeromonadales	Aeromonadaceae	Aeromonas	Aeromonas veronii
9317	35751	UniRef100_E5F4M5	21	5	3	4390000	4520000	3530000	3440000	3370000	3380000	2660000	1930000	4020000	4640000	1140000	2920000	3600000	2010000	2640000	2100000	1820000	936000	2330000	2670000	32070	Malate dehydrogenase n=1 Tax=Aeromonas veronii bv. veronii TaxID=197701 RepID=E5F4M5_AERVE	Bacteria	Pseudomonadota	Gammaproteobacteria	Aeromonadales	Aeromonadaceae	Aeromonas	Aeromonas veronii
9317	35753	UniRef100_UPI00191FBB58	21	5	3	4390000	4520000	3530000	3440000	3370000	3380000	2660000	1930000	4020000	4640000	1140000	2920000	3600000	2010000	2640000	2100000	1820000	936000	2330000	2670000	32039	malate dehydrogenase n=1 Tax=Aeromonas veronii TaxID=654 RepID=UPI00191FBB58	Bacteria	Pseudomonadota	Gammaproteobacteria	Aeromonadales	Aeromonadaceae	Aeromonas	Aeromonas veronii
9317	35754	UniRef100_A0A0N7CFZ1	21	5	3	4390000	4520000	3530000	3440000	3370000	3380000	2660000	1930000	4020000	4640000	1140000	2920000	3600000	2010000	2640000	2100000	1820000	936000	2330000	2670000	32040	Malate dehydrogenase n=2 Tax=Aeromonas TaxID=642 RepID=A0A0N7CFZ1_AERVE	Bacteria	Pseudomonadota	Gammaproteobacteria	Aeromonadales	Aeromonadaceae	Aeromonas
9317	35755	UniRef100_A0A0N6WGW8	21	5	3	4390000	4520000	3530000	3440000	3370000	3380000	2660000	1930000	4020000	4640000	1140000	2920000	3600000	2010000	2640000	2100000	1820000	936000	2330000	2670000	32056	Malate dehydrogenase n=1 Tax=Aeromonas veronii TaxID=654 RepID=A0A0N6WGW8_AERVE	Bacteria	Pseudomonadota	Gammaproteobacteria	Aeromonadales	Aeromonadaceae	Aeromonas	Aeromonas veronii
9317	35728	UniRef100_UPI0029D630EE	21	5	3	4390000	4520000	3530000	3440000	3370000	3380000	2660000	1930000	4020000	4640000	1140000	2920000	3600000	2010000	2640000	2100000	1820000	936000	2330000	2670000	32117	malate dehydrogenase n=1 Tax=Aeromonas media TaxID=651 RepID=UPI0029D630EE	Bacteria	Pseudomonadota	Gammaproteobacteria	Aeromonadales	Aeromonadaceae	Aeromonas	Aeromonas media
9317	35730	UniRef100_A0A0N7CKR1	21	5	3	4390000	4520000	3530000	3440000	3370000	3380000	2660000	1930000	4020000	4640000	1140000	2920000	3600000	2010000	2640000	2100000	1820000	936000	2330000	2670000	32155	Malate dehydrogenase n=1 Tax=Aeromonas tecta TaxID=324617 RepID=A0A0N7CKR1_9GAMM	Bacteria	Pseudomonadota	Gammaproteobacteria	Aeromonadales	Aeromonadaceae	Aeromonas	Aeromonas tecta
9317	35731	UniRef100_UPI001C22E715	21	5	3	4390000	4520000	3530000	3440000	3370000	3380000	2660000	1930000	4020000	4640000	1140000	2920000	3600000	2010000	2640000	2100000	1820000	936000	2330000	2670000	32089	malate dehydrogenase n=1 Tax=Aeromonas sp. FDAARGOS 1409 TaxID=2778058 RepID=UPI001C22E715	Bacteria	Pseudomonadota	Gammaproteobacteria	Aeromonadales	Aeromonadaceae	Aeromonas	Aeromonas sp. FDAARGOS 1409
9317	35759	UniRef100_A0A0N7CLB1	21	5	3	4390000	4520000	3530000	3440000	3370000	3380000	2660000	1930000	4020000	4640000	1140000	2920000	3600000	2010000	2640000	2100000	1820000	936000	2330000	2670000	32040	Malate dehydrogenase n=2 Tax=Aeromonas TaxID=642 RepID=A0A0N7CLB1_AERVE	Bacteria	Pseudomonadota	Gammaproteobacteria	Aeromonadales	Aeromonadaceae	Aeromonas
9388	32341	UniRef90_UPI001C2E6B96	8	6	3	246000	1090000	0	1340000	0	0	780000	0	723000	0	2900000	0	22600	0	0	0	0	1140000	1850000	391000	148241	deleted in malignant brain tumors 1 protein isoform X48 n=1 Tax=Ovis aries TaxID=9940 RepID=UPI001C2E6B96	Eukaryota	Chordata	Mammalia	Artiodactyla	Bovidae	Ovis	Ovis aries
9388	32342	UniRef90_UPI001C2F01D2	8	6	3	246000	1090000	0	1340000	0	0	780000	0	723000	0	2900000	0	22600	0	0	0	0	1140000	1850000	391000	149224	deleted in malignant brain tumors 1 protein isoform X42 n=1 Tax=Ovis aries TaxID=9940 RepID=UPI001C2F01D2	Eukaryota	Chordata	Mammalia	Artiodactyla	Bovidae	Ovis	Ovis aries
9388	32343	UniRef90_UPI001C2E1935	8	6	3	246000	1090000	0	1340000	0	0	780000	0	723000	0	2900000	0	22600	0	0	0	0	1140000	1850000	391000	149257	deleted in malignant brain tumors 1 protein isoform X43 n=1 Tax=Ovis aries TaxID=9940 RepID=UPI001C2E1935	Eukaryota	Chordata	Mammalia	Artiodactyla	Bovidae	Ovis	Ovis aries
9388	32344	UniRef90_UPI0029528137	7	6	3	246000	1090000	0	1340000	0	0	780000	0	723000	0	2900000	0	22600	0	0	0	0	1140000	1850000	391000	161626	deleted in malignant brain tumors 1 protein isoform X35 n=1 Tax=Ovis aries TaxID=9940 RepID=UPI0029528137	Eukaryota	Chordata	Mammalia	Artiodactyla	Bovidae	Ovis	Ovis aries
9388	32345	UniRef90_UPI0029526512	7	6	3	246000	1090000	0	1340000	0	0	780000	0	723000	0	2900000	0	22600	0	0	0	0	1140000	1850000	391000	161691	deleted in malignant brain tumors 1 protein isoform X33 n=1 Tax=Ovis aries TaxID=9940 RepID=UPI0029526512	Eukaryota	Chordata	Mammalia	Artiodactyla	Bovidae	Ovis	Ovis aries
9388	32346	UniRef90_UPI002952697D	7	6	3	246000	1090000	0	1340000	0	0	780000	0	723000	0	2900000	0	22600	0	0	0	0	1140000	1850000	391000	161584	deleted in malignant brain tumors 1 protein isoform X34 n=1 Tax=Ovis aries TaxID=9940 RepID=UPI002952697D	Eukaryota	Chordata	Mammalia	Artiodactyla	Bovidae	Ovis	Ovis aries
9388	32347	UniRef90_UPI0029526353	7	6	3	246000	1090000	0	1340000	0	0	780000	0	723000	0	2900000	0	22600	0	0	0	0	1140000	1850000	391000	161780	deleted in malignant brain tumors 1 protein isoform X36 n=1 Tax=Ovis aries TaxID=9940 RepID=UPI0029526353	Eukaryota	Chordata	Mammalia	Artiodactyla	Bovidae	Ovis	Ovis aries
9388	32348	UniRef90_A0A836CSQ1	7	6	3	246000	1090000	0	1340000	0	0	780000	0	723000	0	2900000	0	22600	0	0	0	0	1140000	1850000	391000	164663	Deleted in malignant brain tumors 1 protein n=1 Tax=Ovis aries TaxID=9940 RepID=A0A836CSQ1_SHEEP	Eukaryota	Chordata	Mammalia	Artiodactyla	Bovidae	Ovis	Ovis aries
9388	32349	UniRef90_UPI001C2EA359	7	6	3	246000	1090000	0	1340000	0	0	780000	0	723000	0	2900000	0	22600	0	0	0	0	1140000	1850000	391000	164791	deleted in malignant brain tumors 1 protein isoform X17 n=1 Tax=Ovis aries TaxID=9940 RepID=UPI001C2EA359	Eukaryota	Chordata	Mammalia	Artiodactyla	Bovidae	Ovis	Ovis aries
9388	32350	UniRef90_A0AAD4TLQ1	7	6	3	246000	1090000	0	1340000	0	0	780000	0	723000	0	2900000	0	22600	0	0	0	0	1140000	1850000	391000	167897	Uncharacterized protein n=2 Tax=Ovis TaxID=9935 RepID=A0AAD4TLQ1_OVIAM	Eukaryota	Chordata	Mammalia	Artiodactyla	Bovidae	Ovis
9388	32351	UniRef90_UPI002952633A	7	6	3	246000	1090000	0	1340000	0	0	780000	0	723000	0	2900000	0	22600	0	0	0	0	1140000	1850000	391000	176321	deleted in malignant brain tumors 1 protein isoform X8 n=1 Tax=Ovis aries TaxID=9940 RepID=UPI002952633A	Eukaryota	Chordata	Mammalia	Artiodactyla	Bovidae	Ovis	Ovis aries
9388	32352	UniRef90_UPI0029528090	7	6	3	246000	1090000	0	1340000	0	0	780000	0	723000	0	2900000	0	22600	0	0	0	0	1140000	1850000	391000	176312	deleted in malignant brain tumors 1 protein isoform X7 n=1 Tax=Ovis aries TaxID=9940 RepID=UPI0029528090	Eukaryota	Chordata	Mammalia	Artiodactyla	Bovidae	Ovis	Ovis aries
9388	32353	UniRef90_UPI001C2DFD4A	7	6	3	246000	1090000	0	1340000	0	0	780000	0	723000	0	2900000	0	22600	0	0	0	0	1140000	1850000	391000	178428	deleted in malignant brain tumors 1 protein isoform X2 n=1 Tax=Ovis aries TaxID=9940 RepID=UPI001C2DFD4A	Eukaryota	Chordata	Mammalia	Artiodactyla	Bovidae	Ovis	Ovis aries
9388	317429	UniRef90_UPI001C2E1FE8	8	6	3	246000	1090000	0	1340000	0	0	780000	0	723000	0	2900000	0	22600	0	0	0	0	1140000	1850000	391000	148274	deleted in malignant brain tumors 1 protein isoform X47 n=1 Tax=Ovis aries TaxID=9940 RepID=UPI001C2E1FE8	Eukaryota	Chordata	Mammalia	Artiodactyla	Bovidae	Ovis	Ovis aries
9388	317430	UniRef90_UPI001C2ED164	8	6	3	246000	1090000	0	1340000	0	0	780000	0	723000	0	2900000	0	22600	0	0	0	0	1140000	1850000	391000	149289	deleted in malignant brain tumors 1 protein isoform X41 n=1 Tax=Ovis aries TaxID=9940 RepID=UPI001C2ED164	Eukaryota	Chordata	Mammalia	Artiodactyla	Bovidae	Ovis	Ovis aries
9388	317431	UniRef90_UPI0029526423	7	6	3	246000	1090000	0	1340000	0	0	780000	0	723000	0	2900000	0	22600	0	0	0	0	1140000	1850000	391000	162978	deleted in malignant brain tumors 1 protein isoform X31 n=1 Tax=Ovis aries TaxID=9940 RepID=UPI0029526423	Eukaryota	Chordata	Mammalia	Artiodactyla	Bovidae	Ovis	Ovis aries
9388	317432	UniRef90_UPI0029526C29	7	6	3	246000	1090000	0	1340000	0	0	780000	0	723000	0	2900000	0	22600	0	0	0	0	1140000	1850000	391000	163961	deleted in malignant brain tumors 1 protein isoform X18 n=1 Tax=Ovis aries TaxID=9940 RepID=UPI0029526C29	Eukaryota	Chordata	Mammalia	Artiodactyla	Bovidae	Ovis	Ovis aries
9446	112231	UniRef90_A0A6G1VQ74	14	7	7	1740000	2500000	2600000	3270000	2630000	2670000	1840000	2970000	4280000	5370000	4430000	3880000	3310000	3370000	4500000	4330000	4600000	5510000	5870000	5250000	72998	non-reducing end alpha-L-arabinofuranosidase n=10 Tax=root TaxID=1 RepID=A0A6G1VQ74_9BACT
9508	60298	UniRef90_C7H862	22	6	3	3450000	4420000	2570000	3020000	2570000	4130000	1910000	2270000	3620000	4920000	3650000	4350000	5770000	4640000	4660000	5620000	6430000	2190000	7070000	5010000	43327	Acetate kinase n=18 Tax=root TaxID=1 RepID=C7H862_FAED2
9508	60299	UniRef90_E2ZFF1	22	6	3	3450000	4420000	2570000	3020000	2570000	4130000	1910000	2270000	3620000	4920000	3650000	4350000	5770000	4640000	4660000	5620000	6430000	2190000	7070000	5010000	43314	Acetate kinase n=19 Tax=Oscillospiraceae TaxID=216572 RepID=E2ZFF1_9FIRM	Bacteria	Bacillota	Clostridia	Eubacteriales	Oscillospiraceae
9520	63762	UniRef90_A0A927TY63	13	4	2	3400000	4570000	2040000	2250000	2150000	1740000	1810000	2200000	3570000	8350000	2700000	1710000	4910000	2930000	905000	2060000	5880000	1050000	6040000	2010000	31358	3-hydroxybutyryl-CoA dehydrogenase n=2 Tax=unclassified Lachnospiraceae TaxID=186928 RepID=A0A927TY63_9FIRM	Bacteria	Bacillota	Clostridia	Eubacteriales	Lachnospiraceae
9630	59942	UniRef90_A0A6G1U474	27	7	2	1350000	1630000	1330000	709000	718000	835000	926000	856000	1800000	2490000	1840000	1850000	2170000	1470000	1810000	3050000	2970000	993000	2610000	3010000	27573	Small ribosomal subunit protein uS3 n=12 Tax=root TaxID=1 RepID=A0A6G1U474_9BACT
9651	73268	UniRef90_A0A329U0R0	30	4	3	1470000	4540000	2140000	1970000	2770000	3900000	2250000	2240000	3630000	4510000	4830000	2550000	4300000	3000000	3890000	3810000	4170000	2220000	4340000	3750000	14832	Uncharacterized protein n=2 Tax=Faecalibacterium TaxID=216851 RepID=A0A329U0R0_9FIRM	Bacteria	Bacillota	Clostridia	Eubacteriales	Oscillospiraceae	Faecalibacterium
9759	38873	UniRef90_A0A0D7KAU3	32	6	6	9570000	6140000	13800000	9030000	5160000	6030000	7590000	9700000	8770000	14200000	4750000	8950000	4650000	7520000	6410000	12800000	13800000	3520000	5860000	7520000	25423	Short-chain dehydrogenase n=34 Tax=Pseudomonadota TaxID=1224 RepID=A0A0D7KAU3_9BURK	Bacteria	Pseudomonadota
9790	60503	UniRef90_A0A6G1VLE9	28	5	2	2400000	3730000	4990000	1810000	3100000	5360000	1490000	5500000	2820000	4510000	4170000	6070000	3680000	5930000	6460000	6380000	7390000	7670000	5190000	5250000	20148	PorT family protein n=1 Tax=Segatella copri TaxID=165179 RepID=A0A6G1VLE9_9BACT	Bacteria	Bacteroidota	Bacteroidia	Bacteroidales	Prevotellaceae	Segatella	Segatella copri
9795	61447	UniRef90_P12532	19	6	5	1770000	1660000	2110000	960000	961000	1310000	1000000	892000	2030000	3040000	3130000	2750000	2260000	2340000	2210000	4030000	4550000	2360000	4080000	2810000	47037	Creatine kinase U-type mitochondrial n=6 Tax=Simiiformes TaxID=314293 RepID=KCRU_HUMAN	Eukaryota	Chordata	Mammalia	Primates
9795	607841	P12532|KCRU_HUMAN	19	6	5	1770000	1660000	2110000	960000	961000	1310000	1000000	892000	2030000	3040000	3130000	2750000	2260000	2340000	2210000	4030000	4550000	2360000	4080000	2810000	47037	Creatine kinase U-type mitochondrial OS=Homo sapiens OX=9606 GN=CKMT1B PE=1 SV=1	Eukaryota	Chordata	Mammalia	Primates	Hominidae	Homo	Homo sapiens
9795	61445	UniRef90_A0A8B9XCQ1	20	6	5	1770000	1660000	2110000	960000	961000	1310000	1000000	892000	2030000	3040000	3130000	2750000	2260000	2340000	2210000	4030000	4550000	2360000	4080000	2810000	45428	Creatine kinase U-type mitochondrial n=1 Tax=Bos mutus grunniens TaxID=30521 RepID=A0A8B9XCQ1_BOSMU	Eukaryota	Chordata	Mammalia	Artiodactyla	Bovidae	Bos	Bos grunniens
9795	61446	UniRef90_Q9TTK8	19	6	5	1770000	1660000	2110000	960000	961000	1310000	1000000	892000	2030000	3040000	3130000	2750000	2260000	2340000	2210000	4030000	4550000	2360000	4080000	2810000	46897	Creatine kinase U-type mitochondrial n=9 Tax=Laurasiatheria TaxID=314145 RepID=KCRU_BOVIN	Eukaryota	Chordata	Mammalia
9951	35088	UniRef90_A0A9E0F0F2	50	6	6	10800000	17000000	31600000	24700000	18600000	26000000	11700000	15900000	18900000	30400000	22000000	48300000	42700000	28200000	28000000	56500000	55200000	17700000	17800000	16300000	12993	Urease subunit beta n=1 Tax=Flavobacterium sp. TaxID=239 RepID=A0A9E0F0F2_FLASP	Bacteria	Bacteroidota	Flavobacteriia	Flavobacteriales	Flavobacteriaceae	Flavobacterium	Flavobacterium sp.
9957	36388	UniRef100_A0A6M8N3J1	32	3	3	4120000	5510000	4050000	3160000	3120000	3460000	2720000	4230000	6770000	7950000	2580000	1870000	2050000	2180000	2280000	3940000	4320000	2320000	3650000	3710000	11808	Thioredoxin n=2 Tax=Arcobacteraceae TaxID=2808963 RepID=A0A6M8N3J1_9BACT	Bacteria	Campylobacterota	Epsilonproteobacteria	Campylobacterales	Arcobacteraceae
9957	36390	UniRef90_A0A2S9T0X9	32	3	3	4120000	5510000	4050000	3160000	3120000	3460000	2720000	4230000	6770000	7950000	2580000	1870000	2050000	2180000	2280000	3940000	4320000	2320000	3650000	3710000	11877	Thioredoxin n=5 Tax=Arcobacteraceae TaxID=2808963 RepID=A0A2S9T0X9_9BACT	Bacteria	Campylobacterota	Epsilonproteobacteria	Campylobacterales	Arcobacteraceae
9957	36394	UniRef100_A0AA96D5A5	32	3	3	4120000	5510000	4050000	3160000	3120000	3460000	2720000	4230000	6770000	7950000	2580000	1870000	2050000	2180000	2280000	3940000	4320000	2320000	3650000	3710000	11835	Thioredoxin n=2 Tax=Arcobacteraceae TaxID=2808963 RepID=A0AA96D5A5_9BACT	Bacteria	Campylobacterota	Epsilonproteobacteria	Campylobacterales	Arcobacteraceae
9957	36400	UniRef100_A0A2S9T0X9	32	3	3	4120000	5510000	4050000	3160000	3120000	3460000	2720000	4230000	6770000	7950000	2580000	1870000	2050000	2180000	2280000	3940000	4320000	2320000	3650000	3710000	11877	Thioredoxin n=1 Tax=Aliarcobacter cryaerophilus TaxID=28198 RepID=A0A2S9T0X9_9BACT	Bacteria	Campylobacterota	Epsilonproteobacteria	Campylobacterales	Arcobacteraceae	Aliarcobacter	Aliarcobacter cryaerophilus
9957	36381	UniRef100_UPI0021B443CD	48	4	4	4630000	6200000	4480000	3310000	3320000	3860000	3010000	4430000	7860000	8880000	2760000	2010000	2260000	2350000	2530000	4440000	4760000	2310000	4140000	3860000	11840	thioredoxin n=1 Tax=Aliarcobacter cryaerophilus TaxID=28198 RepID=UPI0021B443CD	Bacteria	Campylobacterota	Epsilonproteobacteria	Campylobacterales	Arcobacteraceae	Aliarcobacter	Aliarcobacter cryaerophilus
9957	36383	UniRef100_UPI0021B512B3	48	4	4	4630000	6200000	4480000	3310000	3320000	3860000	3010000	4430000	7860000	8880000	2760000	2010000	2260000	2350000	2530000	4440000	4760000	2310000	4140000	3860000	11866	thioredoxin n=1 Tax=Aliarcobacter cryaerophilus TaxID=28198 RepID=UPI0021B512B3	Bacteria	Campylobacterota	Epsilonproteobacteria	Campylobacterales	Arcobacteraceae	Aliarcobacter	Aliarcobacter cryaerophilus
9957	36384	UniRef100_A0AA96DXZ6	32	3	3	4120000	5510000	4050000	3160000	3120000	3460000	2720000	4230000	6770000	7950000	2580000	1870000	2050000	2180000	2280000	3940000	4320000	2320000	3650000	3710000	11840	Thioredoxin n=2 Tax=Arcobacteraceae TaxID=2808963 RepID=A0AA96DXZ6_9BACT	Bacteria	Campylobacterota	Epsilonproteobacteria	Campylobacterales	Arcobacteraceae
9957	36386	UniRef100_UPI0021B5B1A2	32	3	3	4120000	5510000	4050000	3160000	3120000	3460000	2720000	4230000	6770000	7950000	2580000	1870000	2050000	2180000	2280000	3940000	4320000	2320000	3650000	3710000	11898	thioredoxin n=1 Tax=Aliarcobacter cryaerophilus TaxID=28198 RepID=UPI0021B5B1A2	Bacteria	Campylobacterota	Epsilonproteobacteria	Campylobacterales	Arcobacteraceae	Aliarcobacter	Aliarcobacter cryaerophilus
9957	36387	UniRef100_A0A494T3D9	32	3	3	4120000	5510000	4050000	3160000	3120000	3460000	2720000	4230000	6770000	7950000	2580000	1870000	2050000	2180000	2280000	3940000	4320000	2320000	3650000	3710000	11881	Thioredoxin n=1 Tax=Aliarcobacter cryaerophilus D2610 TaxID=1032071 RepID=A0A494T3D9_9BACT	Bacteria	Campylobacterota	Epsilonproteobacteria	Campylobacterales	Arcobacteraceae	Aliarcobacter	Aliarcobacter cryaerophilus
9957	36391	UniRef100_UPI0011DF7178	32	3	3	4120000	5510000	4050000	3160000	3120000	3460000	2720000	4230000	6770000	7950000	2580000	1870000	2050000	2180000	2280000	3940000	4320000	2320000	3650000	3710000	11853	thioredoxin n=1 Tax=Aliarcobacter cryaerophilus TaxID=28198 RepID=UPI0011DF7178	Bacteria	Campylobacterota	Epsilonproteobacteria	Campylobacterales	Arcobacteraceae	Aliarcobacter	Aliarcobacter cryaerophilus
9957	36392	UniRef100_UPI00112F0F8C	32	3	3	4120000	5510000	4050000	3160000	3120000	3460000	2720000	4230000	6770000	7950000	2580000	1870000	2050000	2180000	2280000	3940000	4320000	2320000	3650000	3710000	11879	thioredoxin n=1 Tax=Aliarcobacter cryaerophilus TaxID=28198 RepID=UPI00112F0F8C	Bacteria	Campylobacterota	Epsilonproteobacteria	Campylobacterales	Arcobacteraceae	Aliarcobacter	Aliarcobacter cryaerophilus
9957	36393	UniRef100_UPI0021B6AABB	48	4	4	4630000	6200000	4480000	3310000	3320000	3860000	3010000	4430000	7860000	8880000	2760000	2010000	2260000	2350000	2530000	4440000	4760000	2310000	4140000	3860000	11867	thioredoxin n=1 Tax=Aliarcobacter cryaerophilus TaxID=28198 RepID=UPI0021B6AABB	Bacteria	Campylobacterota	Epsilonproteobacteria	Campylobacterales	Arcobacteraceae	Aliarcobacter	Aliarcobacter cryaerophilus
9957	36395	UniRef100_UPI0021B5A1AC	32	3	3	4120000	5510000	4050000	3160000	3120000	3460000	2720000	4230000	6770000	7950000	2580000	1870000	2050000	2180000	2280000	3940000	4320000	2320000	3650000	3710000	11895	thioredoxin n=1 Tax=Aliarcobacter cryaerophilus TaxID=28198 RepID=UPI0021B5A1AC	Bacteria	Campylobacterota	Epsilonproteobacteria	Campylobacterales	Arcobacteraceae	Aliarcobacter	Aliarcobacter cryaerophilus
9957	36397	UniRef100_UPI0021B6DC05	32	3	3	4120000	5510000	4050000	3160000	3120000	3460000	2720000	4230000	6770000	7950000	2580000	1870000	2050000	2180000	2280000	3940000	4320000	2320000	3650000	3710000	11911	thioredoxin n=1 Tax=Aliarcobacter cryaerophilus TaxID=28198 RepID=UPI0021B6DC05	Bacteria	Campylobacterota	Epsilonproteobacteria	Campylobacterales	Arcobacteraceae	Aliarcobacter	Aliarcobacter cryaerophilus
9957	36399	UniRef100_UPI00112F477D	32	3	3	4120000	5510000	4050000	3160000	3120000	3460000	2720000	4230000	6770000	7950000	2580000	1870000	2050000	2180000	2280000	3940000	4320000	2320000	3650000	3710000	11921	thioredoxin n=1 Tax=Aliarcobacter cryaerophilus TaxID=28198 RepID=UPI00112F477D	Bacteria	Campylobacterota	Epsilonproteobacteria	Campylobacterales	Arcobacteraceae	Aliarcobacter	Aliarcobacter cryaerophilus
9957	36382	UniRef100_A0AA96IFZ6	32	3	3	4120000	5510000	4050000	3160000	3120000	3460000	2720000	4230000	6770000	7950000	2580000	1870000	2050000	2180000	2280000	3940000	4320000	2320000	3650000	3710000	11870	Thioredoxin n=1 Tax=Arcobacter sp. AZ-2023 TaxID=3074453 RepID=A0AA96IFZ6_9BACT	Bacteria	Campylobacterota	Epsilonproteobacteria	Campylobacterales	Arcobacteraceae	Arcobacter	Arcobacter sp. AZ-2023
9959	36606	UniRef100_A0A363CWP5	54	8	2	4220000	3790000	11100000	4780000	8760000	7510000	3480000	4670000	6180000	6950000	1500000	7280000	5590000	8500000	6720000	7260000	7370000	3290000	5990000	3320000	12876	Large ribosomal subunit protein bL12 n=1 Tax=Arcobacter caeni TaxID=1912877 RepID=A0A363CWP5_9BACT	Bacteria	Campylobacterota	Epsilonproteobacteria	Campylobacterales	Arcobacteraceae	Arcobacter	Arcobacter caeni
9959	36607	UniRef90_A0A363CWP5	54	8	2	4220000	3790000	11100000	4780000	8760000	7510000	3480000	4670000	6180000	6950000	1500000	7280000	5590000	8500000	6720000	7260000	7370000	3290000	5990000	3320000	12876	Large ribosomal subunit protein bL12 n=4 Tax=Arcobacter TaxID=28196 RepID=A0A363CWP5_9BACT	Bacteria	Campylobacterota	Epsilonproteobacteria	Campylobacterales	Arcobacteraceae	Arcobacter
9982	58085	UniRef90_A0A2S7I4E6	12	4	4	6960000	7900000	3190000	3040000	2130000	2190000	2760000	4100000	2750000	2690000	445000	920000	868000	2670000	4430000	1570000	1240000	201000	1200000	1340000	48495	SusE outer membrane protein domain-containing protein n=1 Tax=Cloacibacterium normanense TaxID=237258 RepID=A0A2S7I4E6_9FLAO	Bacteria	Bacteroidota	Flavobacteriia	Flavobacteriales	Weeksellaceae	Cloacibacterium	Cloacibacterium normanense
9986	58954	UniRef90_A0A2S7I754	10	5	5	5900000	8470000	3710000	5090000	6090000	8070000	771000	431000	1330000	1380000	132000	421000	531000	245000	862000	194000	429000	149000	283000	476000	57365	RagB/SusD family nutrient uptake outer membrane protein n=2 Tax=Cloacibacterium TaxID=501783 RepID=A0A2S7I754_9FLAO	Bacteria	Bacteroidota	Flavobacteriia	Flavobacteriales	Weeksellaceae	Cloacibacterium
10000	60246	UniRef90_UPI002898E0DC	16	7	5	1100000	2170000	1370000	1070000	1030000	1030000	192000	1810000	1390000	2290000	1860000	1400000	1780000	1880000	3450000	2990000	1910000	2330000	3800000	4620000	60100	cell surface protein n=1 Tax=Acidovorax temperans TaxID=80878 RepID=UPI002898E0DC	Bacteria	Pseudomonadota	Betaproteobacteria	Burkholderiales	Comamonadaceae	Acidovorax	Acidovorax temperans
10002	60798	UniRef90_A0A9D9ZKM9	11	5	3	3280000	3910000	3710000	2230000	2490000	2380000	2420000	4210000	5970000	6810000	1280000	1400000	1190000	1620000	1400000	1830000	2080000	957000	1270000	2570000	38922	OmpA family protein n=1 Tax=Leptotrichiaceae bacterium TaxID=2782225 RepID=A0A9D9ZKM9_9FUSO	Bacteria	Fusobacteriota	Fusobacteriia	Fusobacteriales	Leptotrichiaceae		Leptotrichiaceae bacterium
10009	61763	UniRef90_UPI00191B24AD	15	7	2	1660000	1080000	2550000	279000	1380000	903000	890000	1380000	1660000	2890000	414000	1850000	1850000	649000	546000	1830000	1940000	856000	1040000	442000	47959	citrate synthase n=2 Tax=Moraxellaceae TaxID=468 RepID=UPI00191B24AD	Bacteria	Pseudomonadota	Gammaproteobacteria	Moraxellales	Moraxellaceae
10017	64632	UniRef90_R7L2T7	15	6	6	3640000	3110000	2160000	3280000	1400000	2410000	2130000	1730000	4430000	3810000	3040000	2870000	3490000	2960000	2130000	3890000	3620000	1190000	6440000	4460000	58716	Uncharacterized protein n=3 Tax=Oscillospiraceae TaxID=216572 RepID=R7L2T7_9FIRM	Bacteria	Bacillota	Clostridia	Eubacteriales	Oscillospiraceae
10027	68775	UniRef90_A0A8E4F736	12	4	3	249000	287000	1010000	631000	1110000	505000	773000	1060000	297000	418000	1240000	3380000	3430000	1680000	2020000	1990000	2000000	763000	918000	1090000	63256	Trimeric autotransporter adhesin YadA-like C-terminal membrane anchor domain-containing protein n=1 Tax=Acinetobacter terrae TaxID=2731247 RepID=A0A8E4F736_9GAMM	Bacteria	Pseudomonadota	Gammaproteobacteria	Moraxellales	Moraxellaceae	Acinetobacter	Acinetobacter terrae
10027	68776	UniRef90_A0A7Y2RIH3	9	4	3	249000	287000	1010000	631000	1110000	505000	773000	1060000	297000	418000	1240000	3380000	3430000	1680000	2020000	1990000	2000000	763000	918000	1090000	80981	YadA C-terminal domain-containing protein n=1 Tax=Acinetobacter terrae TaxID=2731247 RepID=A0A7Y2RIH3_9GAMM	Bacteria	Pseudomonadota	Gammaproteobacteria	Moraxellales	Moraxellaceae	Acinetobacter	Acinetobacter terrae
10058	88391	UniRef90_P20347	32	6	2	3030000	1160000	2370000	845000	1840000	872000	578000	1170000	1180000	1380000	902000	687000	1000000	2020000	852000	1430000	2510000	171000	1790000	421000	24684	Cysteine protease inhibitor 1 n=4 Tax=Solanum TaxID=4107 RepID=CPI1_SOLTU	Eukaryota	Streptophyta	Magnoliopsida	Solanales	Solanaceae	Solanum
10066	111225	UniRef90_Q6FFC9	16	6	5	1810000	1840000	2130000	1790000	1530000	1120000	2000000	2260000	1730000	1960000	3170000	4480000	4860000	3620000	3900000	4330000	4210000	1590000	2340000	2020000	40469	Threonine synthase n=307 Tax=root TaxID=1 RepID=Q6FFC9_ACIAD
10066	111329	UniRef90_UPI0007D8C4C9	20	6	5	1810000	1840000	2130000	1790000	1530000	1120000	2000000	2260000	1730000	1960000	3170000	4480000	4860000	3620000	3900000	4330000	4210000	1590000	2340000	2020000	33244	threonine synthase n=1 Tax=Acinetobacter baumannii TaxID=470 RepID=UPI0007D8C4C9	Bacteria	Pseudomonadota	Gammaproteobacteria	Moraxellales	Moraxellaceae	Acinetobacter	Acinetobacter baumannii
10114	321571	UniRef90_A0A8J3ARP3	49	7	2	30700	21500	6570000	6680000	742000	960000	36500	44400	919000	1660000	0	956000	885000	276000	367000	1040000	1250000	37100	193000	0	21165	Membrane protein n=4 Tax=Oxalicibacterium TaxID=223927 RepID=A0A8J3ARP3_9BURK	Bacteria	Pseudomonadota	Betaproteobacteria	Burkholderiales	Oxalobacteraceae	Oxalicibacterium
10143	32736	UniRef90_A0A258Q769	31	7	2	1000000	1020000	1770000	481000	791000	512000	266000	1340000	410000	371000	929000	1020000	1830000	1080000	475000	720000	211000	962000	1710000	1120000	29706	Large ribosomal subunit protein uL2 n=1 Tax=Polaromonas sp. 35-63-240 TaxID=1970417 RepID=A0A258Q769_9BURK	Bacteria	Pseudomonadota	Betaproteobacteria	Burkholderiales	Comamonadaceae	Polaromonas	Polaromonas sp. 35-63-240
10144	32977	UniRef90_A0A143YYX8	89	6	4	9090000	8980000	12000000	20700000	18600000	21400000	13000000	13800000	21400000	12900000	14400000	18000000	22400000	28800000	21900000	18300000	24000000	13600000	11000000	8070000	7256	Cold shock protein signature n=13 Tax=root TaxID=1 RepID=A0A143YYX8_9LACT
10163	36847	UniRef90_UPI002622F5DD	73	5	2	176000	286000	447000	162000	81400	151000	138000	354000	263000	129000	370000	481000	301000	237000	398000	999000	896000	353000	773000	587000	13118	RNA-binding protein n=1 Tax=Flavobacterium sp. TaxID=239 RepID=UPI002622F5DD	Bacteria	Bacteroidota	Flavobacteriia	Flavobacteriales	Flavobacteriaceae	Flavobacterium	Flavobacterium sp.
10177	40948	UniRef90_A0A143YLJ4	37	5	5	1570000	890000	3600000	878000	364000	510000	283000	718000	1100000	2100000	971000	1090000	816000	5680000	750000	1600000	8830000	773000	706000	636000	13687	Small ribosomal subunit protein uS11 n=1 Tax=Trichococcus palustris TaxID=140314 RepID=A0A143YLJ4_9LACT	Bacteria	Bacillota	Bacilli	Lactobacillales	Carnobacteriaceae	Trichococcus	Trichococcus palustris
10177	40949	UniRef90_A0A143YWD2	37	5	5	1570000	890000	3600000	878000	364000	510000	283000	718000	1100000	2100000	971000	1090000	816000	5680000	750000	1600000	8830000	773000	706000	636000	13673	Small ribosomal subunit protein uS11 n=12 Tax=root TaxID=1 RepID=A0A143YWD2_9LACT
10183	46544	UniRef100_A0AA96DRW3	10	4	4	1450000	1400000	758000	1570000	660000	1130000	992000	1040000	981000	1320000	1740000	1830000	2930000	1870000	1760000	2410000	1450000	984000	2030000	2740000	39207	Uroporphyrinogen decarboxylase n=1 Tax=Arcobacter sp. AZ-2023 TaxID=3074453 RepID=A0AA96DRW3_9BACT	Bacteria	Campylobacterota	Epsilonproteobacteria	Campylobacterales	Arcobacteraceae	Arcobacter	Arcobacter sp. AZ-2023
10183	46545	UniRef100_A0AA96DIZ6	10	4	4	1450000	1400000	758000	1570000	660000	1130000	992000	1040000	981000	1320000	1740000	1830000	2930000	1870000	1760000	2410000	1450000	984000	2030000	2740000	39151	Uroporphyrinogen decarboxylase n=1 Tax=Arcobacter sp. AZ-2023 TaxID=3074453 RepID=A0AA96DIZ6_9BACT	Bacteria	Campylobacterota	Epsilonproteobacteria	Campylobacterales	Arcobacteraceae	Arcobacter	Arcobacter sp. AZ-2023
10183	46546	UniRef100_A0AA96E0V5	10	4	4	1450000	1400000	758000	1570000	660000	1130000	992000	1040000	981000	1320000	1740000	1830000	2930000	1870000	1760000	2410000	1450000	984000	2030000	2740000	39166	Uroporphyrinogen decarboxylase n=1 Tax=Arcobacter sp. AZ-2023 TaxID=3074453 RepID=A0AA96E0V5_9BACT	Bacteria	Campylobacterota	Epsilonproteobacteria	Campylobacterales	Arcobacteraceae	Arcobacter	Arcobacter sp. AZ-2023
10183	46549	UniRef100_UPI00112F00F7	10	4	4	1450000	1400000	758000	1570000	660000	1130000	992000	1040000	981000	1320000	1740000	1830000	2930000	1870000	1760000	2410000	1450000	984000	2030000	2740000	39180	uroporphyrinogen decarboxylase n=1 Tax=Aliarcobacter cryaerophilus TaxID=28198 RepID=UPI00112F00F7	Bacteria	Campylobacterota	Epsilonproteobacteria	Campylobacterales	Arcobacteraceae	Aliarcobacter	Aliarcobacter cryaerophilus
10191	58884	UniRef90_A0A839TD19	12	5	3	1090000	1300000	1120000	770000	575000	366000	734000	639000	1290000	1410000	585000	923000	1480000	609000	1290000	1500000	2120000	665000	1540000	1480000	52911	Long-chain fatty acid transport protein n=2 Tax=Psychrobacter TaxID=497 RepID=A0A839TD19_9GAMM	Bacteria	Pseudomonadota	Gammaproteobacteria	Moraxellales	Moraxellaceae	Psychrobacter
10206	61716	UniRef90_UPI00263B7913	13	5	5	3700000	3100000	4800000	4560000	1910000	3090000	2820000	4400000	5760000	6200000	4720000	4240000	3840000	4640000	4370000	6540000	6040000	2940000	8230000	6400000	46746	acyl-CoA dehydrogenase family protein n=1 Tax=Phocaeicola sartorii TaxID=671267 RepID=UPI00263B7913	Bacteria	Bacteroidota	Bacteroidia	Bacteroidales	Bacteroidaceae	Phocaeicola	Phocaeicola sartorii
10206	61717	UniRef90_A0A0P0M5V9	9	5	5	3700000	3100000	4800000	4560000	1910000	3090000	2820000	4400000	5760000	6200000	4720000	4240000	3840000	4640000	4370000	6540000	6040000	2940000	8230000	6400000	63861	3-methylmercaptopropionyl-CoA dehydrogenase n=18 Tax=root TaxID=1 RepID=A0A0P0M5V9_PHOVU
10216	63051	UniRef90_A0A1Y3C980	50	6	3	5240000	8310000	12200000	10100000	15800000	15600000	8120000	11900000	4900000	5940000	26400000	76400000	69700000	54400000	62900000	34700000	37200000	30100000	15400000	16900000	12540	Large ribosomal subunit protein bL12 n=5 Tax=Moraxellaceae TaxID=468 RepID=A0A1Y3C980_9GAMM	Bacteria	Pseudomonadota	Gammaproteobacteria	Moraxellales	Moraxellaceae
10221	65344	UniRef90_Q6F7S6	39	5	2	1360000	1550000	878000	1270000	1360000	1490000	1830000	1020000	1070000	1240000	2770000	1500000	2620000	1550000	2060000	2660000	3510000	1700000	1240000	504000	14155	Small ribosomal subunit protein uS8 n=253 Tax=root TaxID=1 RepID=RS8_ACIAD
10224	66827	UniRef90_UPI0026DC875A	40	4	4	4590000	4110000	3660000	5540000	4190000	3890000	3660000	2770000	7380000	5770000	3710000	3580000	4160000	2920000	1650000	6210000	4970000	1510000	8860000	7160000	15713	hypothetical protein n=1 Tax=uncultured Faecalibacterium sp. TaxID=259315 RepID=UPI0026DC875A	Bacteria	Bacillota	Clostridia	Eubacteriales	Oscillospiraceae	Faecalibacterium	uncultured Faecalibacterium sp.
10225	66857	UniRef90_A0A1I6W7J6	23	6	3	2220000	2520000	4930000	2910000	2770000	2310000	2040000	4820000	2000000	5080000	6920000	14400000	11500000	7380000	8310000	12500000	12300000	7960000	7470000	7660000	31042	Putative general porin n=1 Tax=Acinetobacter bohemicus TaxID=1435036 RepID=A0A1I6W7J6_9GAMM	Bacteria	Pseudomonadota	Gammaproteobacteria	Moraxellales	Moraxellaceae	Acinetobacter	Acinetobacter bohemicus
10247	86291	UniRef90_A0A653K952	47	6	5	3110000	3860000	6900000	5310000	4730000	6840000	4420000	4000000	2910000	4800000	9990000	15000000	17100000	11000000	10900000	14500000	17500000	6420000	4520000	3560000	14260	Small ribosomal subunit protein uS9 n=8 Tax=Moraxellaceae TaxID=468 RepID=A0A653K952_9GAMM	Bacteria	Pseudomonadota	Gammaproteobacteria	Moraxellales	Moraxellaceae
10250	86671	UniRef90_A0A3M2X3U2	55	8	4	280000	583000	892000	485000	784000	760000	460000	1260000	410000	2110000	1230000	2350000	4700000	1940000	2440000	2560000	2440000	959000	438000	550000	12863	Ribosomal protein S7 n=1 Tax=Pseudomonas syringae pv. maculicola TaxID=59511 RepID=A0A3M2X3U2_PSEYM	Bacteria	Pseudomonadota	Gammaproteobacteria	Pseudomonadales	Pseudomonadaceae	Pseudomonas	Pseudomonas syringae group genomosp. 3
10250	86677	UniRef90_Q889X5	40	8	4	280000	583000	892000	485000	784000	760000	460000	1260000	410000	2110000	1230000	2350000	4700000	1940000	2440000	2560000	2440000	959000	438000	550000	17666	Small ribosomal subunit protein uS7 n=758 Tax=Pseudomonadota TaxID=1224 RepID=RS7_PSESM	Bacteria	Pseudomonadota
10266	112559	UniRef90_P02467	5	6	6	1060000	794000	1030000	1670000	1720000	1950000	1540000	1250000	1800000	1590000	1630000	2590000	1420000	1820000	5060000	1270000	3130000	3490000	1940000	3360000	128995	Collagen alpha-2(I) chain n=199 Tax=Aves TaxID=8782 RepID=CO1A2_CHICK	Eukaryota	Chordata	Aves
10272	136630	UniRef90_A0A8D1PRL0	29	4	2	2660000	4510000	1370000	6960	1660000	1990000	1970000	4960000	2520000	2820000	30600	47200	7500	62200	217000	12400	0	0	0	4360	23315	Nitrite reductase MB n=1 Tax=Sus scrofa TaxID=9823 RepID=A0A8D1PRL0_PIG	Eukaryota	Chordata	Mammalia	Artiodactyla	Suidae	Sus	Sus scrofa
10273	136648	UniRef90_Q6F7T4	27	5	2	558000	496000	1100000	642000	628000	865000	868000	833000	740000	494000	3080000	3870000	4020000	4100000	3140000	3170000	3420000	2150000	2160000	2040000	13149	Small ribosomal subunit protein uS13 n=275 Tax=root TaxID=1 RepID=RS13_ACIAD
10329	12217	UniRef100_UPI0021B32812	22	4	4	2170000	3060000	2700000	1920000	1850000	2630000	1730000	2750000	2110000	2250000	1620000	894000	1710000	1450000	1450000	1690000	1900000	1220000	1880000	2040000	20689	YceI family protein n=1 Tax=Aliarcobacter cryaerophilus TaxID=28198 RepID=UPI0021B32812	Bacteria	Campylobacterota	Epsilonproteobacteria	Campylobacterales	Arcobacteraceae	Aliarcobacter	Aliarcobacter cryaerophilus
10329	12218	UniRef100_UPI0021B411FD	22	4	4	2170000	3060000	2700000	1920000	1850000	2630000	1730000	2750000	2110000	2250000	1620000	894000	1710000	1450000	1450000	1690000	1900000	1220000	1880000	2040000	20674	YceI family protein n=1 Tax=Aliarcobacter cryaerophilus TaxID=28198 RepID=UPI0021B411FD	Bacteria	Campylobacterota	Epsilonproteobacteria	Campylobacterales	Arcobacteraceae	Aliarcobacter	Aliarcobacter cryaerophilus
10329	12219	UniRef100_UPI0021B63A1E	22	4	4	2170000	3060000	2700000	1920000	1850000	2630000	1730000	2750000	2110000	2250000	1620000	894000	1710000	1450000	1450000	1690000	1900000	1220000	1880000	2040000	20659	YceI family protein n=1 Tax=Aliarcobacter cryaerophilus TaxID=28198 RepID=UPI0021B63A1E	Bacteria	Campylobacterota	Epsilonproteobacteria	Campylobacterales	Arcobacteraceae	Aliarcobacter	Aliarcobacter cryaerophilus
10329	12220	UniRef100_UPI0011DF46CA	18	3	3	958000	1310000	1200000	928000	579000	1070000	764000	1420000	721000	749000	617000	602000	613000	425000	495000	479000	401000	538000	549000	670000	20695	YceI family protein n=1 Tax=Aliarcobacter cryaerophilus TaxID=28198 RepID=UPI0011DF46CA	Bacteria	Campylobacterota	Epsilonproteobacteria	Campylobacterales	Arcobacteraceae	Aliarcobacter	Aliarcobacter cryaerophilus
10329	12221	UniRef100_UPI0021B6D567	22	4	4	2170000	3060000	2700000	1920000	1850000	2630000	1730000	2750000	2110000	2250000	1620000	894000	1710000	1450000	1450000	1690000	1900000	1220000	1880000	2040000	20649	YceI family protein n=1 Tax=Aliarcobacter cryaerophilus TaxID=28198 RepID=UPI0021B6D567	Bacteria	Campylobacterota	Epsilonproteobacteria	Campylobacterales	Arcobacteraceae	Aliarcobacter	Aliarcobacter cryaerophilus
10329	12222	UniRef100_A0AA96D090	22	4	4	2170000	3060000	2700000	1920000	1850000	2630000	1730000	2750000	2110000	2250000	1620000	894000	1710000	1450000	1450000	1690000	1900000	1220000	1880000	2040000	20675	YceI family protein n=2 Tax=Arcobacteraceae TaxID=2808963 RepID=A0AA96D090_9BACT	Bacteria	Campylobacterota	Epsilonproteobacteria	Campylobacterales	Arcobacteraceae
10329	12223	UniRef100_UPI0021B5DE32	22	4	4	2170000	3060000	2700000	1920000	1850000	2630000	1730000	2750000	2110000	2250000	1620000	894000	1710000	1450000	1450000	1690000	1900000	1220000	1880000	2040000	20657	YceI family protein n=1 Tax=Aliarcobacter cryaerophilus TaxID=28198 RepID=UPI0021B5DE32	Bacteria	Campylobacterota	Epsilonproteobacteria	Campylobacterales	Arcobacteraceae	Aliarcobacter	Aliarcobacter cryaerophilus
10329	12224	UniRef100_UPI00112F0888	22	4	4	2170000	3060000	2700000	1920000	1850000	2630000	1730000	2750000	2110000	2250000	1620000	894000	1710000	1450000	1450000	1690000	1900000	1220000	1880000	2040000	20677	YceI family protein n=1 Tax=Aliarcobacter cryaerophilus TaxID=28198 RepID=UPI00112F0888	Bacteria	Campylobacterota	Epsilonproteobacteria	Campylobacterales	Arcobacteraceae	Aliarcobacter	Aliarcobacter cryaerophilus
10329	12225	UniRef100_A0A2S9TLW1	18	3	3	958000	1310000	1200000	928000	579000	1070000	764000	1420000	721000	749000	617000	602000	613000	425000	495000	479000	401000	538000	549000	670000	20661	Polyisoprenoid-binding protein n=1 Tax=Aliarcobacter cryaerophilus TaxID=28198 RepID=A0A2S9TLW1_9BACT	Bacteria	Campylobacterota	Epsilonproteobacteria	Campylobacterales	Arcobacteraceae	Aliarcobacter	Aliarcobacter cryaerophilus
10329	12226	UniRef100_UPI0021B30157	22	4	4	2170000	3060000	2700000	1920000	1850000	2630000	1730000	2750000	2110000	2250000	1620000	894000	1710000	1450000	1450000	1690000	1900000	1220000	1880000	2040000	20689	YceI family protein n=1 Tax=Aliarcobacter cryaerophilus TaxID=28198 RepID=UPI0021B30157	Bacteria	Campylobacterota	Epsilonproteobacteria	Campylobacterales	Arcobacteraceae	Aliarcobacter	Aliarcobacter cryaerophilus
10329	12227	UniRef100_UPI0021B6B0FD	22	4	4	2170000	3060000	2700000	1920000	1850000	2630000	1730000	2750000	2110000	2250000	1620000	894000	1710000	1450000	1450000	1690000	1900000	1220000	1880000	2040000	20689	YceI family protein n=1 Tax=Aliarcobacter cryaerophilus TaxID=28198 RepID=UPI0021B6B0FD	Bacteria	Campylobacterota	Epsilonproteobacteria	Campylobacterales	Arcobacteraceae	Aliarcobacter	Aliarcobacter cryaerophilus
10329	12228	UniRef100_A0AA46N1R4	18	3	3	958000	1310000	1200000	928000	579000	1070000	764000	1420000	721000	749000	617000	602000	613000	425000	495000	479000	401000	538000	549000	670000	20677	YceI family protein n=1 Tax=Aliarcobacter cryaerophilus TaxID=28198 RepID=A0AA46N1R4_9BACT	Bacteria	Campylobacterota	Epsilonproteobacteria	Campylobacterales	Arcobacteraceae	Aliarcobacter	Aliarcobacter cryaerophilus
10329	12229	UniRef100_A0AA96CV43	22	4	4	2170000	3060000	2700000	1920000	1850000	2630000	1730000	2750000	2110000	2250000	1620000	894000	1710000	1450000	1450000	1690000	1900000	1220000	1880000	2040000	20689	YceI family protein n=1 Tax=Arcobacter sp. AZ-2023 TaxID=3074453 RepID=A0AA96CV43_9BACT	Bacteria	Campylobacterota	Epsilonproteobacteria	Campylobacterales	Arcobacteraceae	Arcobacter	Arcobacter sp. AZ-2023
10332	31384	UniRef100_A0A2S9T536	34	5	2	3200000	2520000	2770000	2990000	2900000	2990000	1930000	1770000	3240000	4390000	1780000	2840000	2580000	2430000	3840000	767000	2140000	1570000	2300000	1930000	17926	Large ribosomal subunit protein uL10 n=1 Tax=Aliarcobacter cryaerophilus TaxID=28198 RepID=A0A2S9T536_9BACT	Bacteria	Campylobacterota	Epsilonproteobacteria	Campylobacterales	Arcobacteraceae	Aliarcobacter	Aliarcobacter cryaerophilus
10349	36289	UniRef100_A0A6M8EDF5	42	5	2	1020000	1400000	1850000	1320000	1830000	2190000	564000	807000	879000	843000	296000	3710000	3550000	2890000	2910000	2790000	2780000	159000	374000	446000	18424	Thiol peroxidase n=1 Tax=Arcobacter acticola TaxID=1849015 RepID=A0A6M8EDF5_9BACT	Bacteria	Campylobacterota	Epsilonproteobacteria	Campylobacterales	Arcobacteraceae	Arcobacter	Arcobacter acticola
10359	40852	UniRef90_A0A0N7I9Y8	48	6	2	1780000	1950000	2930000	912000	1520000	1540000	912000	2830000	1740000	2630000	2210000	2450000	2090000	1390000	2170000	2930000	2950000	2050000	3490000	3750000	17970	Ferritin n=51 Tax=Bacteroidales TaxID=171549 RepID=A0A0N7I9Y8_BACT4	Bacteria	Bacteroidota	Bacteroidia	Bacteroidales
10360	41882	UniRef90_A0A143YV05	55	4	4	2890000	4910000	6420000	3180000	5970000	5680000	5910000	4660000	6710000	11500000	3430000	4850000	3980000	4350000	5000000	4800000	5990000	2920000	2520000	3380000	11621	Thioredoxin n=11 Tax=root TaxID=1 RepID=A0A143YV05_9LACT
10371	58815	UniRef90_U2D3V8	84	6	2	5180000	6290000	4480000	592000	3540000	4020000	3860000	3370000	6030000	6580000	4360000	6170000	7260000	6810000	5790000	8100000	9260000	1970000	7870000	7820000	9639	Major carboxysome shell protein 1A n=2 Tax=Blautia TaxID=572511 RepID=U2D3V8_9FIRM	Bacteria	Bacillota	Clostridia	Eubacteriales	Lachnospiraceae	Blautia
10371	58816	UniRef90_A0A6N2QZQ1	58	6	2	5180000	6290000	4480000	592000	3540000	4020000	3860000	3370000	6030000	6580000	4360000	6170000	7260000	6810000	5790000	8100000	9260000	1970000	7870000	7820000	14273	Propanediol utilization protein PduA n=1 Tax=uncultured Blautia sp. TaxID=765821 RepID=A0A6N2QZQ1_9FIRM	Bacteria	Bacillota	Clostridia	Eubacteriales	Lachnospiraceae	Blautia	uncultured Blautia sp.
10371	58817	UniRef90_A0A174TBW7	50	6	2	5180000	6290000	4480000	592000	3540000	4020000	3860000	3370000	6030000	6580000	4360000	6170000	7260000	6810000	5790000	8100000	9260000	1970000	7870000	7820000	16612	Propanediol utilization protein PduA n=23 Tax=Eubacteriales TaxID=186802 RepID=A0A174TBW7_9FIRM	Bacteria	Bacillota	Clostridia	Eubacteriales
10371	58818	UniRef90_A0A1C6D234	49	6	2	5180000	6290000	4480000	592000	3540000	4020000	3860000	3370000	6030000	6580000	4360000	6170000	7260000	6810000	5790000	8100000	9260000	1970000	7870000	7820000	16916	Propanediol utilization protein PduA n=3 Tax=Eubacteriales TaxID=186802 RepID=A0A1C6D234_9FIRM	Bacteria	Bacillota	Clostridia	Eubacteriales
10377	59636	UniRef90_A0A378Q8C6	25	5	2	1060000	2150000	2720000	2220000	585000	662000	1080000	2010000	1730000	2840000	3040000	3470000	3140000	2630000	2150000	5540000	6270000	3500000	3100000	3260000	23162	Superoxide dismutase n=12 Tax=Pseudomonadota TaxID=1224 RepID=A0A378Q8C6_MOROS	Bacteria	Pseudomonadota
10415	86763	UniRef90_I4EP89	32	5	5	5100000	3900000	4650000	4000000	1380000	1870000	2320000	1770000	1730000	2690000	2130000	1830000	2270000	6050000	1850000	3300000	8630000	2130000	2470000	2360000	29946	Prolamin n=13 Tax=Avena TaxID=4496 RepID=I4EP89_9POAL	Eukaryota	Streptophyta	Magnoliopsida	Poales	Poaceae	Avena
10420	88654	UniRef90_A0A5C8BUT5	39	6	2	497000	754000	729000	515000	716000	652000	528000	877000	1150000	1790000	685000	226000	1070000	356000	720000	1050000	1030000	114000	411000	315000	13968	Small ribosomal subunit protein uS8 n=1 Tax=Acinetobacter sp. TaxID=472 RepID=A0A5C8BUT5_ACISP	Bacteria	Pseudomonadota	Gammaproteobacteria	Moraxellales	Moraxellaceae	Acinetobacter	Acinetobacter sp.
10436	141918	UniRef90_A0A2S9STQ9	18	9	3	725000	1220000	1370000	1500000	965000	1490000	1160000	1550000	1130000	706000	1750000	1820000	1620000	2150000	1780000	1780000	2170000	197000	2590000	875000	57086	DEAD/DEAH box helicase n=5 Tax=Arcobacteraceae TaxID=2808963 RepID=A0A2S9STQ9_9BACT	Bacteria	Campylobacterota	Epsilonproteobacteria	Campylobacterales	Arcobacteraceae
10440	162511	UniRef90_UPI002A35E673	12	6	3	1740000	1790000	1400000	1380000	2020000	2070000	1470000	663000	2570000	4060000	793000	5190000	4620000	2700000	2560000	2710000	2790000	446000	666000	883000	43988	porin n=1 Tax=Aliarcobacter skirrowii TaxID=28200 RepID=UPI002A35E673	Bacteria	Campylobacterota	Epsilonproteobacteria	Campylobacterales	Arcobacteraceae	Aliarcobacter	Aliarcobacter skirrowii
10446	212428	UniRef90_P0A284	41	5	3	2670000	3520000	11800000	1480000	2430000	3700000	2070000	2690000	3060000	2970000	1280000	792000	1000000	1230000	966000	1530000	1440000	756000	1370000	1100000	18247	PTS system glucose-specific EIIA component n=323 Tax=Gammaproteobacteria TaxID=1236 RepID=PTGA_SALTI	Bacteria	Pseudomonadota	Gammaproteobacteria
10446	212427	UniRef90_A0A3E2A059	42	5	3	2670000	3520000	11800000	1480000	2430000	3700000	2070000	2690000	3060000	2970000	1280000	792000	1000000	1230000	966000	1530000	1440000	756000	1370000	1100000	17924	Glucose-specific phosphotransferase enzyme IIA component n=47 Tax=Enterobacterales TaxID=91347 RepID=A0A3E2A059_9ENTR	Bacteria	Pseudomonadota	Gammaproteobacteria	Enterobacterales
10456	290841	UniRef90_A0A0B6X3U9	49	6	6	4130000	8110000	51200000	4690000	13000000	6630000	5240000	14800000	28200000	34400000	9440000	8500000	21300000	8120000	15700000	2580000	1920000	12100000	5040000	9850000	18117	Major fimbrial subunit polypeptide MrfA n=5 Tax=Xenorhabdus bovienii TaxID=40576 RepID=A0A0B6X3U9_XENBV	Bacteria	Pseudomonadota	Gammaproteobacteria	Enterobacterales	Morganellaceae	Xenorhabdus	Xenorhabdus bovienii
10471	343627	UniRef90_UPI002781CF56	9	4	3	669000	562000	969000	840000	1030000	812000	552000	828000	671000	1060000	1730000	2950000	3380000	2470000	2850000	1900000	1380000	1390000	1900000	1720000	62963	electron transfer flavoprotein-ubiquinone oxidoreductase n=1 Tax=Acinetobacter baylyi TaxID=202950 RepID=UPI002781CF56	Bacteria	Pseudomonadota	Gammaproteobacteria	Moraxellales	Moraxellaceae	Acinetobacter	Acinetobacter baylyi
10471	343628	UniRef90_A0A5C8C2Z8	9	4	3	669000	562000	969000	840000	1030000	812000	552000	828000	671000	1060000	1730000	2950000	3380000	2470000	2850000	1900000	1380000	1390000	1900000	1720000	62966	Electron transfer flavoprotein-ubiquinone oxidoreductase n=1 Tax=Acinetobacter sp. TaxID=472 RepID=A0A5C8C2Z8_ACISP	Bacteria	Pseudomonadota	Gammaproteobacteria	Moraxellales	Moraxellaceae	Acinetobacter	Acinetobacter sp.
10471	343629	UniRef90_A0A1G6HJE5	9	4	3	669000	562000	969000	840000	1030000	812000	552000	828000	671000	1060000	1730000	2950000	3380000	2470000	2850000	1900000	1380000	1390000	1900000	1720000	63156	Electron transfer flavoprotein-ubiquinone oxidoreductase n=1 Tax=Acinetobacter marinus TaxID=281375 RepID=A0A1G6HJE5_9GAMM	Bacteria	Pseudomonadota	Gammaproteobacteria	Moraxellales	Moraxellaceae	Acinetobacter	Acinetobacter marinus
10502	36925	UniRef100_A8ESV1	60	6	2	1970000	2750000	4960000	3160000	4920000	4370000	1790000	2270000	2210000	3690000	1250000	3920000	4270000	2470000	3310000	3840000	3710000	1440000	1600000	1460000	7205	Large ribosomal subunit protein uL29 n=8 Tax=root TaxID=1 RepID=RL29_ALIB4
10502	36926	UniRef100_UPI0018DF8EED	60	6	2	1970000	2750000	4960000	3160000	4920000	4370000	1790000	2270000	2210000	3690000	1250000	3920000	4270000	2470000	3310000	3840000	3710000	1440000	1600000	1460000	7233	50S ribosomal protein L29 n=1 Tax=Arcobacter vandammei TaxID=2782243 RepID=UPI0018DF8EED	Bacteria	Campylobacterota	Epsilonproteobacteria	Campylobacterales	Arcobacteraceae	Arcobacter	Arcobacter vandammei
10502	36927	UniRef100_G2HUQ4	60	6	2	1970000	2750000	4960000	3160000	4920000	4370000	1790000	2270000	2210000	3690000	1250000	3920000	4270000	2470000	3310000	3840000	3710000	1440000	1600000	1460000	7175	Large ribosomal subunit protein uL29 n=2 Tax=Arcobacter TaxID=28196 RepID=G2HUQ4_9BACT	Bacteria	Campylobacterota	Epsilonproteobacteria	Campylobacterales	Arcobacteraceae	Arcobacter
10502	36928	UniRef90_A8ESV1	60	6	2	1970000	2750000	4960000	3160000	4920000	4370000	1790000	2270000	2210000	3690000	1250000	3920000	4270000	2470000	3310000	3840000	3710000	1440000	1600000	1460000	7205	Large ribosomal subunit protein uL29 n=20 Tax=root TaxID=1 RepID=RL29_ALIB4
10522	62517	UniRef90_D4RZ31	27	3	3	2460000	3090000	3060000	1830000	1690000	2080000	1510000	2730000	2800000	3130000	2930000	5340000	4630000	4350000	3410000	5850000	6280000	2700000	5160000	4900000	17257	Uncharacterized protein n=3 Tax=Butyrivibrio TaxID=830 RepID=D4RZ31_9FIRM	Bacteria	Bacillota	Clostridia	Eubacteriales	Lachnospiraceae	Butyrivibrio
10525	62881	UniRef90_UPI002014C883	42	4	4	4940000	7700000	5270000	4230000	5060000	5490000	3250000	4670000	7060000	8540000	5350000	5570000	6780000	5900000	5780000	11000000	10100000	4130000	7180000	8950000	14350	hypothetical protein n=1 Tax=Faecalibacterium sp. I3-3-89 TaxID=2929493 RepID=UPI002014C883	Bacteria	Bacillota	Clostridia	Eubacteriales	Oscillospiraceae	Faecalibacterium	Faecalibacterium sp. I3-3-89
10533	66231	UniRef90_A0A241VEQ5	29	5	5	1080000	2600000	1080000	1680000	1270000	2430000	1540000	1470000	1390000	562000	2260000	3350000	2880000	2660000	2300000	3180000	3060000	1750000	1590000	1260000	24069	Peroxiredoxin n=8 Tax=root TaxID=1 RepID=A0A241VEQ5_9GAMM
10544	87608	UniRef90_A0A8V0XGW5	54	4	4	11400000	15200000	28000000	16700000	25900000	28700000	14400000	25200000	24700000	36700000	26200000	23400000	18800000	31100000	28300000	19800000	21300000	28700000	11200000	117000000	11304	Apovitellenin-1 n=1 Tax=Gallus gallus TaxID=9031 RepID=A0A8V0XGW5_CHICK	Eukaryota	Chordata	Aves	Galliformes	Phasianidae	Gallus	Gallus gallus
10544	87610	UniRef90_P02659	51	4	4	11400000	15200000	28000000	16700000	25900000	28700000	14400000	25200000	24700000	36700000	26200000	23400000	18800000	31100000	28300000	19800000	21300000	28700000	11200000	117000000	11966	Apovitellenin-1 n=1 Tax=Gallus gallus TaxID=9031 RepID=APOV1_CHICK	Eukaryota	Chordata	Aves	Galliformes	Phasianidae	Gallus	Gallus gallus
10558	161732	UniRef90_D0SFR9	38	7	3	2600000	4830000	4510000	3460000	2920000	3360000	2210000	6570000	2440000	6670000	6570000	4920000	5370000	5140000	6850000	8490000	9110000	7080000	6060000	5770000	31418	Carbapenem susceptibility porin CarO n=8 Tax=Moraxellaceae TaxID=468 RepID=D0SFR9_ACIJO	Bacteria	Pseudomonadota	Gammaproteobacteria	Moraxellales	Moraxellaceae
10564	189197	UniRef90_P15309	19	6	6	4240000	3830000	3610000	2700000	1400000	910000	1520000	2730000	2680000	3130000	2700000	2240000	2100000	2290000	2010000	3890000	3600000	2570000	2160000	2930000	44566	Prostatic acid phosphatase n=26 Tax=Simiiformes TaxID=314293 RepID=PPAP_HUMAN	Eukaryota	Chordata	Mammalia	Primates
10564	820922	P15309|PPAP_HUMAN	19	6	6	4240000	3830000	3610000	2700000	1400000	910000	1520000	2730000	2680000	3130000	2700000	2240000	2100000	2290000	2010000	3890000	3600000	2570000	2160000	2930000	44566	Prostatic acid phosphatase OS=Homo sapiens OX=9606 GN=ACP3 PE=1 SV=3	Eukaryota	Chordata	Mammalia	Primates	Hominidae	Homo	Homo sapiens
10574	290847	UniRef90_A0A1T5A3F7	31	5	3	2470000	6050000	2740000	1720000	1770000	3520000	1550000	1430000	2880000	4920000	1350000	2340000	2650000	1190000	1660000	2370000	1720000	1220000	1780000	2900000	24404	Peptidyl-prolyl cis-trans isomerase n=4 Tax=root TaxID=1 RepID=A0A1T5A3F7_9BACT
10584	317495	UniRef90_S9ZP23	14	4	4	5470000	8150000	8440000	6040000	7060000	8000000	4690000	7680000	5550000	10000000	4290000	13500000	8810000	9780000	8560000	10700000	13900000	5310000	5910000	8100000	37718	Porin domain-containing protein n=1 Tax=Thauera terpenica 58Eu TaxID=1348657 RepID=S9ZP23_9RHOO	Bacteria	Pseudomonadota	Betaproteobacteria	Rhodocyclales	Zoogloeaceae	Thauera	Thauera terpenica
10595	424328	UniRef90_A0A0W8GYC4	64	7	4	75200	255000	223000	151000	132000	162000	175000	910000	115000	339000	1320000	3160000	2500000	938000	1480000	1890000	1880000	891000	1080000	791000	18190	Bacterioferritin n=131 Tax=root TaxID=1 RepID=A0A0W8GYC4_ACIJO
10599	555599	UniRef90_B0MYQ0	21	6	6	1130000	2760000	1520000	1250000	1110000	984000	652000	1200000	1990000	2750000	1540000	1770000	1110000	1100000	1910000	2120000	2080000	1790000	2540000	2500000	38076	Thioredoxin domain-containing protein n=5 Tax=Rikenellaceae TaxID=171550 RepID=B0MYQ0_9BACT	Bacteria	Bacteroidota	Bacteroidia	Bacteroidales	Rikenellaceae
10603	40102	UniRef90_UPI002AA81041	17	10	3	5180000	7660000	3960000	7120000	3760000	4450000	8590000	3630000	4370000	6170000	6340000	416000	1400000	1420000	1760000	3430000	2960000	1420000	4010000	4780000	77194	BT_3928 family protein n=1 Tax=uncultured Bacteroides sp. TaxID=162156 RepID=UPI002AA81041	Bacteria	Bacteroidota	Bacteroidia	Bacteroidales	Bacteroidaceae	Bacteroides	uncultured Bacteroides sp.
10666	58962	UniRef90_P00734	9	5	5	4430000	6300000	5280000	3900000	2820000	3130000	3050000	3880000	4670000	5860000	8690000	5350000	5480000	5290000	5590000	9830000	8050000	7700000	7620000	7330000	70037	Prothrombin n=23 Tax=Catarrhini TaxID=9526 RepID=THRB_HUMAN	Eukaryota	Chordata	Mammalia	Primates
10666	607677	P00734|THRB_HUMAN	9	5	5	4430000	6300000	5280000	3900000	2820000	3130000	3050000	3880000	4670000	5860000	8690000	5350000	5480000	5290000	5590000	9830000	8050000	7700000	7620000	7330000	70037	Prothrombin OS=Homo sapiens OX=9606 GN=F2 PE=1 SV=2	Eukaryota	Chordata	Mammalia	Primates	Hominidae	Homo	Homo sapiens
10666	58950	UniRef90_C9JV37	17	5	5	4430000	6300000	5280000	3900000	2820000	3130000	3050000	3880000	4670000	5860000	8690000	5350000	5480000	5290000	5590000	9830000	8050000	7700000	7620000	7330000	35932	Plasminogen (Fragment) n=3 Tax=Hominidae TaxID=9604 RepID=C9JV37_HUMAN	Eukaryota	Chordata	Mammalia	Primates	Hominidae
10710	31683	UniRef90_P02662	31	5	5	38100000	27300000	61300000	42500000	60600000	59900000	56900000	79100000	22200000	38200000	49900000	25500000	27100000	33800000	36600000	26700000	32900000	37800000	36700000	63500000	24529	Alpha-S1-casein n=10 Tax=cellular organisms TaxID=131567 RepID=CASA1_BOVIN
10749	18391	UniRef100_A0A2S9TH38	9	4	2	1030000	830000	1750000	917000	810000	1050000	647000	1270000	1040000	696000	736000	1340000	1210000	1270000	1030000	1280000	1570000	399000	1250000	1210000	57610	D-3-phosphoglycerate dehydrogenase n=1 Tax=Aliarcobacter cryaerophilus TaxID=28198 RepID=A0A2S9TH38_9BACT	Bacteria	Campylobacterota	Epsilonproteobacteria	Campylobacterales	Arcobacteraceae	Aliarcobacter	Aliarcobacter cryaerophilus
10749	18392	UniRef100_UPI000D014DCA	9	4	2	1030000	830000	1750000	917000	810000	1050000	647000	1270000	1040000	696000	736000	1340000	1210000	1270000	1030000	1280000	1570000	399000	1250000	1210000	57653	phosphoglycerate dehydrogenase n=1 Tax=Aliarcobacter cryaerophilus TaxID=28198 RepID=UPI000D014DCA	Bacteria	Campylobacterota	Epsilonproteobacteria	Campylobacterales	Arcobacteraceae	Aliarcobacter	Aliarcobacter cryaerophilus
10749	18376	UniRef100_UPI0008259283	9	4	2	1030000	830000	1750000	917000	810000	1050000	647000	1270000	1040000	696000	736000	1340000	1210000	1270000	1030000	1280000	1570000	399000	1250000	1210000	57514	phosphoglycerate dehydrogenase n=1 Tax=Aliarcobacter cryaerophilus TaxID=28198 RepID=UPI0008259283	Bacteria	Campylobacterota	Epsilonproteobacteria	Campylobacterales	Arcobacteraceae	Aliarcobacter	Aliarcobacter cryaerophilus
10749	18378	UniRef100_UPI00112F5A93	9	4	2	1030000	830000	1750000	917000	810000	1050000	647000	1270000	1040000	696000	736000	1340000	1210000	1270000	1030000	1280000	1570000	399000	1250000	1210000	57541	phosphoglycerate dehydrogenase n=1 Tax=Aliarcobacter cryaerophilus TaxID=28198 RepID=UPI00112F5A93	Bacteria	Campylobacterota	Epsilonproteobacteria	Campylobacterales	Arcobacteraceae	Aliarcobacter	Aliarcobacter cryaerophilus
10749	18380	UniRef100_UPI0021B556FE	9	4	2	1030000	830000	1750000	917000	810000	1050000	647000	1270000	1040000	696000	736000	1340000	1210000	1270000	1030000	1280000	1570000	399000	1250000	1210000	57543	phosphoglycerate dehydrogenase n=1 Tax=Aliarcobacter cryaerophilus TaxID=28198 RepID=UPI0021B556FE	Bacteria	Campylobacterota	Epsilonproteobacteria	Campylobacterales	Arcobacteraceae	Aliarcobacter	Aliarcobacter cryaerophilus
10749	18381	UniRef100_UPI00082AE672	9	4	2	1030000	830000	1750000	917000	810000	1050000	647000	1270000	1040000	696000	736000	1340000	1210000	1270000	1030000	1280000	1570000	399000	1250000	1210000	57543	phosphoglycerate dehydrogenase n=1 Tax=Aliarcobacter cryaerophilus TaxID=28198 RepID=UPI00082AE672	Bacteria	Campylobacterota	Epsilonproteobacteria	Campylobacterales	Arcobacteraceae	Aliarcobacter	Aliarcobacter cryaerophilus
10749	18382	UniRef100_UPI000825FB09	9	4	2	1030000	830000	1750000	917000	810000	1050000	647000	1270000	1040000	696000	736000	1340000	1210000	1270000	1030000	1280000	1570000	399000	1250000	1210000	57527	phosphoglycerate dehydrogenase n=1 Tax=Aliarcobacter cryaerophilus TaxID=28198 RepID=UPI000825FB09	Bacteria	Campylobacterota	Epsilonproteobacteria	Campylobacterales	Arcobacteraceae	Aliarcobacter	Aliarcobacter cryaerophilus
10749	18383	UniRef100_A0A2S9TPM4	9	4	2	1030000	830000	1750000	917000	810000	1050000	647000	1270000	1040000	696000	736000	1340000	1210000	1270000	1030000	1280000	1570000	399000	1250000	1210000	57543	D-3-phosphoglycerate dehydrogenase n=1 Tax=Aliarcobacter cryaerophilus TaxID=28198 RepID=A0A2S9TPM4_9BACT	Bacteria	Campylobacterota	Epsilonproteobacteria	Campylobacterales	Arcobacteraceae	Aliarcobacter	Aliarcobacter cryaerophilus
10749	18385	UniRef100_UPI0021B60E44	9	4	2	1030000	830000	1750000	917000	810000	1050000	647000	1270000	1040000	696000	736000	1340000	1210000	1270000	1030000	1280000	1570000	399000	1250000	1210000	57485	phosphoglycerate dehydrogenase n=1 Tax=Aliarcobacter cryaerophilus TaxID=28198 RepID=UPI0021B60E44	Bacteria	Campylobacterota	Epsilonproteobacteria	Campylobacterales	Arcobacteraceae	Aliarcobacter	Aliarcobacter cryaerophilus
10749	18388	UniRef100_A0A2S9SNC6	9	4	2	1030000	830000	1750000	917000	810000	1050000	647000	1270000	1040000	696000	736000	1340000	1210000	1270000	1030000	1280000	1570000	399000	1250000	1210000	57557	D-3-phosphoglycerate dehydrogenase n=1 Tax=Aliarcobacter cryaerophilus TaxID=28198 RepID=A0A2S9SNC6_9BACT	Bacteria	Campylobacterota	Epsilonproteobacteria	Campylobacterales	Arcobacteraceae	Aliarcobacter	Aliarcobacter cryaerophilus
10749	18501	UniRef100_A0AAD0QKF6	9	4	2	1030000	830000	1750000	917000	810000	1050000	647000	1270000	1040000	696000	736000	1340000	1210000	1270000	1030000	1280000	1570000	399000	1250000	1210000	57800	Alpha-ketoglutarate reductase / D-3-phosphoglycerate dehydrogenase n=1 Tax=Aliarcobacter trophiarum LMG 25534 TaxID=1032241 RepID=A0AAD0QKF6_9BACT	Bacteria	Campylobacterota	Epsilonproteobacteria	Campylobacterales	Arcobacteraceae	Aliarcobacter	Aliarcobacter trophiarum
10749	18370	UniRef100_A0AA96DBD7	9	4	2	1030000	830000	1750000	917000	810000	1050000	647000	1270000	1040000	696000	736000	1340000	1210000	1270000	1030000	1280000	1570000	399000	1250000	1210000	57530	D-3-phosphoglycerate dehydrogenase n=1 Tax=Arcobacter sp. AZ-2023 TaxID=3074453 RepID=A0AA96DBD7_9BACT	Bacteria	Campylobacterota	Epsilonproteobacteria	Campylobacterales	Arcobacteraceae	Arcobacter	Arcobacter sp. AZ-2023
10749	18371	UniRef100_UPI0021B60EA5	9	4	2	1030000	830000	1750000	917000	810000	1050000	647000	1270000	1040000	696000	736000	1340000	1210000	1270000	1030000	1280000	1570000	399000	1250000	1210000	57544	phosphoglycerate dehydrogenase n=1 Tax=Aliarcobacter cryaerophilus TaxID=28198 RepID=UPI0021B60EA5	Bacteria	Campylobacterota	Epsilonproteobacteria	Campylobacterales	Arcobacteraceae	Aliarcobacter	Aliarcobacter cryaerophilus
10749	18372	UniRef100_UPI0011DF1C08	9	4	2	1030000	830000	1750000	917000	810000	1050000	647000	1270000	1040000	696000	736000	1340000	1210000	1270000	1030000	1280000	1570000	399000	1250000	1210000	57596	phosphoglycerate dehydrogenase n=1 Tax=Aliarcobacter cryaerophilus TaxID=28198 RepID=UPI0011DF1C08	Bacteria	Campylobacterota	Epsilonproteobacteria	Campylobacterales	Arcobacteraceae	Aliarcobacter	Aliarcobacter cryaerophilus
10749	18373	UniRef100_A0AA96IHI2	9	4	2	1030000	830000	1750000	917000	810000	1050000	647000	1270000	1040000	696000	736000	1340000	1210000	1270000	1030000	1280000	1570000	399000	1250000	1210000	57531	D-3-phosphoglycerate dehydrogenase n=1 Tax=Arcobacter sp. AZ-2023 TaxID=3074453 RepID=A0AA96IHI2_9BACT	Bacteria	Campylobacterota	Epsilonproteobacteria	Campylobacterales	Arcobacteraceae	Arcobacter	Arcobacter sp. AZ-2023
10749	18374	UniRef100_UPI0021B5FE35	9	4	2	1030000	830000	1750000	917000	810000	1050000	647000	1270000	1040000	696000	736000	1340000	1210000	1270000	1030000	1280000	1570000	399000	1250000	1210000	57486	phosphoglycerate dehydrogenase n=1 Tax=Aliarcobacter cryaerophilus TaxID=28198 RepID=UPI0021B5FE35	Bacteria	Campylobacterota	Epsilonproteobacteria	Campylobacterales	Arcobacteraceae	Aliarcobacter	Aliarcobacter cryaerophilus
10749	18375	UniRef100_UPI0021B44665	9	4	2	1030000	830000	1750000	917000	810000	1050000	647000	1270000	1040000	696000	736000	1340000	1210000	1270000	1030000	1280000	1570000	399000	1250000	1210000	57458	phosphoglycerate dehydrogenase n=1 Tax=Aliarcobacter cryaerophilus TaxID=28198 RepID=UPI0021B44665	Bacteria	Campylobacterota	Epsilonproteobacteria	Campylobacterales	Arcobacteraceae	Aliarcobacter	Aliarcobacter cryaerophilus
10749	18379	UniRef100_A0A494TBL6	9	4	2	1030000	830000	1750000	917000	810000	1050000	647000	1270000	1040000	696000	736000	1340000	1210000	1270000	1030000	1280000	1570000	399000	1250000	1210000	57542	D-3-phosphoglycerate dehydrogenase n=1 Tax=Aliarcobacter cryaerophilus D2610 TaxID=1032071 RepID=A0A494TBL6_9BACT	Bacteria	Campylobacterota	Epsilonproteobacteria	Campylobacterales	Arcobacteraceae	Aliarcobacter	Aliarcobacter cryaerophilus
10749	18384	UniRef100_UPI00082672A1	9	4	2	1030000	830000	1750000	917000	810000	1050000	647000	1270000	1040000	696000	736000	1340000	1210000	1270000	1030000	1280000	1570000	399000	1250000	1210000	57489	phosphoglycerate dehydrogenase n=1 Tax=Aliarcobacter cryaerophilus TaxID=28198 RepID=UPI00082672A1	Bacteria	Campylobacterota	Epsilonproteobacteria	Campylobacterales	Arcobacteraceae	Aliarcobacter	Aliarcobacter cryaerophilus
10749	18386	UniRef100_UPI00164AD8D6	9	4	2	1030000	830000	1750000	917000	810000	1050000	647000	1270000	1040000	696000	736000	1340000	1210000	1270000	1030000	1280000	1570000	399000	1250000	1210000	57514	phosphoglycerate dehydrogenase n=1 Tax=Aliarcobacter cryaerophilus TaxID=28198 RepID=UPI00164AD8D6	Bacteria	Campylobacterota	Epsilonproteobacteria	Campylobacterales	Arcobacteraceae	Aliarcobacter	Aliarcobacter cryaerophilus
10749	18387	UniRef100_A0AA96DUW0	9	4	2	1030000	830000	1750000	917000	810000	1050000	647000	1270000	1040000	696000	736000	1340000	1210000	1270000	1030000	1280000	1570000	399000	1250000	1210000	57565	D-3-phosphoglycerate dehydrogenase n=1 Tax=Arcobacter sp. AZ-2023 TaxID=3074453 RepID=A0AA96DUW0_9BACT	Bacteria	Campylobacterota	Epsilonproteobacteria	Campylobacterales	Arcobacteraceae	Arcobacter	Arcobacter sp. AZ-2023
10749	18389	UniRef100_A0AA96CVN7	9	4	2	1030000	830000	1750000	917000	810000	1050000	647000	1270000	1040000	696000	736000	1340000	1210000	1270000	1030000	1280000	1570000	399000	1250000	1210000	57500	D-3-phosphoglycerate dehydrogenase n=1 Tax=Arcobacter sp. AZ-2023 TaxID=3074453 RepID=A0AA96CVN7_9BACT	Bacteria	Campylobacterota	Epsilonproteobacteria	Campylobacterales	Arcobacteraceae	Arcobacter	Arcobacter sp. AZ-2023
10749	18390	UniRef100_UPI0021B52C17	9	4	2	1030000	830000	1750000	917000	810000	1050000	647000	1270000	1040000	696000	736000	1340000	1210000	1270000	1030000	1280000	1570000	399000	1250000	1210000	57555	phosphoglycerate dehydrogenase n=1 Tax=Aliarcobacter cryaerophilus TaxID=28198 RepID=UPI0021B52C17	Bacteria	Campylobacterota	Epsilonproteobacteria	Campylobacterales	Arcobacteraceae	Aliarcobacter	Aliarcobacter cryaerophilus
10749	39486	UniRef90_A0A494TBL6	9	4	2	1030000	830000	1750000	917000	810000	1050000	647000	1270000	1040000	696000	736000	1340000	1210000	1270000	1030000	1280000	1570000	399000	1250000	1210000	57542	D-3-phosphoglycerate dehydrogenase n=8 Tax=Arcobacteraceae TaxID=2808963 RepID=A0A494TBL6_9BACT	Bacteria	Campylobacterota	Epsilonproteobacteria	Campylobacterales	Arcobacteraceae
10773	62133	UniRef90_A0A1T0CD76	12	7	2	43100	1400000	1580000	1270000	2070000	938000	1060000	4670000	555000	250000	2370000	2310000	1030000	709000	1660000	66000	83100	2890000	483000	597000	75916	Polyribonucleotide nucleotidyltransferase n=1 Tax=Moraxella lincolnii TaxID=90241 RepID=A0A1T0CD76_9GAMM	Bacteria	Pseudomonadota	Gammaproteobacteria	Moraxellales	Moraxellaceae	Moraxella	Moraxella lincolnii
10902	37567	UniRef90_A0A4W2CFL9	5	5	2	254000	959000	927000	187000	164000	291000	0	1110000	591000	413000	597000	2810000	3020000	2370000	1930000	2140000	2020000	411000	1190000	1030000	136135	Receptor protein-tyrosine kinase n=2 Tax=Laurasiatheria TaxID=314145 RepID=A0A4W2CFL9_BOBOX	Eukaryota	Chordata	Mammalia
10902	37401	UniRef90_Q6T8D8	37	5	2	254000	959000	927000	187000	164000	291000	0	1110000	591000	413000	597000	2810000	3020000	2370000	1930000	2140000	2020000	411000	1190000	1030000	18931	Telethonin n=44 Tax=Boreoeutheria TaxID=1437010 RepID=TELT_BOVIN	Eukaryota	Chordata	Mammalia
10947	85247	UniRef90_A0A564SAS8	15	7	2	1240000	1840000	1720000	930000	1820000	1960000	1100000	1940000	1730000	2510000	1350000	2210000	2560000	1060000	1460000	1680000	1220000	1250000	2230000	3120000	53927	Inner membrane protein YjiY n=25 Tax=root TaxID=1 RepID=A0A564SAS8_9FIRM
10985	317701	UniRef90_UPI00128E1E2F	12	5	5	221000	352000	397000	660000	413000	779000	310000	444000	330000	269000	1140000	1370000	2240000	1890000	1180000	1640000	1410000	359000	781000	429000	55078	transcription termination factor NusA n=1 Tax=Acinetobacter portensis TaxID=1839785 RepID=UPI00128E1E2F	Bacteria	Pseudomonadota	Gammaproteobacteria	Moraxellales	Moraxellaceae	Acinetobacter	Acinetobacter portensis
10993	12850	UniRef100_A0A363CZH7	19	5	2	7120000	9460000	10700000	8520000	7810000	8710000	3790000	5340000	6160000	7860000	7730000	13300000	14800000	8440000	9030000	19900000	19200000	5290000	10400000	8170000	36377	Flagellar motor protein MotB n=1 Tax=Arcobacter caeni TaxID=1912877 RepID=A0A363CZH7_9BACT	Bacteria	Campylobacterota	Epsilonproteobacteria	Campylobacterales	Arcobacteraceae	Arcobacter	Arcobacter caeni
10993	33624	UniRef90_A0A363CZH7	19	5	2	7120000	9460000	10700000	8520000	7810000	8710000	3790000	5340000	6160000	7860000	7730000	13300000	14800000	8440000	9030000	19900000	19200000	5290000	10400000	8170000	36377	Flagellar motor protein MotB n=1 Tax=Arcobacter caeni TaxID=1912877 RepID=A0A363CZH7_9BACT	Bacteria	Campylobacterota	Epsilonproteobacteria	Campylobacterales	Arcobacteraceae	Arcobacter	Arcobacter caeni
11012	36929	UniRef90_A8EVZ5	41	6	2	3110000	3090000	3450000	1530000	2460000	1930000	3390000	4780000	2940000	2970000	1830000	1490000	984000	1510000	1360000	1390000	1270000	4150000	6170000	3320000	12919	Large ribosomal subunit protein bL12 n=29 Tax=root TaxID=1 RepID=RL7_ALIB4
11052	62232	UniRef90_UPI0023F256BF	43	4	2	1510000	3860000	1460000	995000	999000	1230000	485000	760000	797000	961000	77000	821000	892000	116000	248000	341000	395000	39400	351000	48300	11460	50S ribosomal protein L20 n=1 Tax=Chryseobacterium cucumeris TaxID=1813611 RepID=UPI0023F256BF	Bacteria	Bacteroidota	Flavobacteriia	Flavobacteriales	Weeksellaceae	Chryseobacterium	Chryseobacterium cucumeris
11064	68782	UniRef90_A0A6I2TUH8	20	6	6	958000	1360000	1020000	442000	2400000	2510000	1340000	1320000	1250000	6280000	1660000	1600000	1430000	1590000	1450000	2100000	2040000	3500000	2630000	1970000	51095	Efflux transporter outer membrane subunit n=11 Tax=root TaxID=1 RepID=A0A6I2TUH8_9BACT
11073	85886	UniRef90_UPI002842A052	21	4	2	1070000	867000	1290000	277000	263000	955000	124000	372000	481000	453000	495000	630000	533000	2550000	700000	1010000	2780000	346000	617000	674000	26934	type I glyceraldehyde-3-phosphate dehydrogenase n=1 Tax=Bifidobacterium sp. TaxID=41200 RepID=UPI002842A052	Bacteria	Actinomycetota	Actinomycetes	Bifidobacteriales	Bifidobacteriaceae	Bifidobacterium	Bifidobacterium sp.
11078	86332	UniRef90_A0A7G9LME3	13	5	5	857000	1160000	1060000	718000	1150000	1340000	799000	807000	539000	1210000	1150000	1160000	1180000	1120000	1410000	1680000	1500000	539000	2070000	1510000	61157	NADH-quinone oxidoreductase subunit D n=7 Tax=Arcobacteraceae TaxID=2808963 RepID=A0A7G9LME3_9BACT	Bacteria	Campylobacterota	Epsilonproteobacteria	Campylobacterales	Arcobacteraceae
11158	34686	UniRef90_A0A143YXC9	36	4	2	2320000	587000	2090000	165000	416000	592000	391000	247000	443000	463000	104000	455000	477000	3050000	529000	543000	4220000	100000	143000	88500	12458	Large ribosomal subunit protein bL12 n=10 Tax=root TaxID=1 RepID=A0A143YXC9_9LACT
11193	50725	UniRef90_UPI0004803851	15	7	4	1370000	1840000	1740000	2320000	1490000	1750000	1850000	1490000	1250000	2200000	1680000	2760000	2350000	2430000	4020000	3020000	2700000	979000	2360000	3240000	52525	hypothetical protein n=1 Tax=Simplicispira psychrophila TaxID=80882 RepID=UPI0004803851	Bacteria	Pseudomonadota	Betaproteobacteria	Burkholderiales	Comamonadaceae	Simplicispira	Simplicispira psychrophila
11196	58997	UniRef90_A0A1E5UBE4	42	5	5	9740000	13900000	7200000	6820000	7520000	8910000	6150000	8220000	4410000	4880000	2080000	2030000	2400000	1310000	2080000	2950000	3150000	1710000	1920000	1840000	18188	Outer membrane family protein n=4 Tax=root TaxID=1 RepID=A0A1E5UBE4_9FLAO
11266	91977	UniRef90_A0A6M8EZ96	24	6	4	645000	1410000	3140000	1010000	1590000	1470000	66900	458000	615000	1200000	340000	4500000	4550000	3670000	2190000	1830000	1710000	544000	451000	488000	33840	TRAP transporter substrate binding protein TAXI family n=1 Tax=Arcobacter acticola TaxID=1849015 RepID=A0A6M8EZ96_9BACT	Bacteria	Campylobacterota	Epsilonproteobacteria	Campylobacterales	Arcobacteraceae	Arcobacter	Arcobacter acticola
11279	111888	UniRef90_A0A3E5AJ93	33	6	6	956000	2410000	2270000	2180000	1700000	1010000	785000	1410000	1880000	1910000	2340000	1440000	2800000	1770000	2580000	3380000	4020000	1800000	3520000	3270000	30944	Peptidase C-terminal archaeal/bacterial domain-containing protein n=5 Tax=Bacteria TaxID=2 RepID=A0A3E5AJ93_9FIRM
11319	343329	UniRef90_UPI00149061D9	26	6	2	794000	1230000	317000	122000	1470000	2190000	1340000	1650000	1810000	1850000	208000	1390000	1080000	1700000	1020000	516000	0	29400	59800	155000	31329	porin Omp33-36 n=1 Tax=Acinetobacter terrae TaxID=2731247 RepID=UPI00149061D9	Bacteria	Pseudomonadota	Gammaproteobacteria	Moraxellales	Moraxellaceae	Acinetobacter	Acinetobacter terrae
11342	13259	UniRef100_A0A2S9TL48	46	4	2	5290000	6440000	6330000	7130000	6860000	6600000	5090000	4570000	6690000	7610000	4300000	2920000	3870000	3680000	4300000	4520000	5660000	2370000	7520000	5840000	12899	Large ribosomal subunit protein uL18 n=2 Tax=Aliarcobacter cryaerophilus TaxID=28198 RepID=A0A2S9TL48_9BACT	Bacteria	Campylobacterota	Epsilonproteobacteria	Campylobacterales	Arcobacteraceae	Aliarcobacter	Aliarcobacter cryaerophilus
11362	35398	UniRef90_G2HUR2	48	5	2	1350000	1860000	1780000	2310000	1900000	1890000	1180000	1720000	1090000	3270000	2980000	3970000	3670000	1260000	1490000	6560000	6890000	5150000	3210000	3010000	12949	Large ribosomal subunit protein uL18 n=17 Tax=root TaxID=1 RepID=G2HUR2_9BACT
11362	35399	UniRef100_G2HUR2	48	5	2	1350000	1860000	1780000	2310000	1900000	1890000	1180000	1720000	1090000	3270000	2980000	3970000	3670000	1260000	1490000	6560000	6890000	5150000	3210000	3010000	12949	Large ribosomal subunit protein uL18 n=2 Tax=Arcobacter TaxID=28196 RepID=G2HUR2_9BACT	Bacteria	Campylobacterota	Epsilonproteobacteria	Campylobacterales	Arcobacteraceae	Arcobacter
11393	59017	UniRef90_A0A6G1VPF0	12	6	2	421000	955000	859000	658000	624000	609000	298000	691000	1070000	1950000	1400000	929000	1120000	888000	881000	1250000	1010000	645000	1970000	2350000	49625	inositol-3-phosphate synthase n=15 Tax=Prevotellaceae TaxID=171552 RepID=A0A6G1VPF0_9BACT	Bacteria	Bacteroidota	Bacteroidia	Bacteroidales	Prevotellaceae
11402	60489	UniRef90_UPI001C2C7E02	21	4	2	6340000	4570000	7630000	5700000	8170000	7250000	6190000	7620000	7910000	67600000	8670000	8980000	8090000	7430000	9020000	13600000	11800000	7740000	10700000	12300000	20323	porin family protein n=1 Tax=Segatella copri TaxID=165179 RepID=UPI001C2C7E02	Bacteria	Bacteroidota	Bacteroidia	Bacteroidales	Prevotellaceae	Segatella	Segatella copri
11413	63036	UniRef90_UPI0027D3001A	41	4	2	714000	1360000	1750000	1810000	848000	1680000	891000	1880000	1420000	837000	2300000	1570000	2020000	3490000	2710000	2930000	3470000	1910000	3250000	3270000	14319	extracellular solute-binding protein n=1 Tax=Agathobacter rectalis TaxID=39491 RepID=UPI0027D3001A	Bacteria	Bacillota	Clostridia	Eubacteriales	Lachnospiraceae	Agathobacter	Agathobacter rectalis
11414	63603	UniRef90_A0A9E0GQP5	40	5	5	2490000	3050000	886000	435000	2160000	2020000	7650000	13600000	2590000	3720000	837000	1490000	896000	672000	1360000	1080000	1330000	236000	615000	610000	16597	DNA starvation/stationary phase protection protein n=1 Tax=Veillonella sp. TaxID=1926307 RepID=A0A9E0GQP5_9FIRM	Bacteria	Bacillota	Negativicutes	Veillonellales	Veillonellaceae	Veillonella	Veillonella sp.
11453	86317	UniRef90_A0A3M2YZ01	30	5	2	594000	1050000	3070000	1830000	1540000	1260000	620000	1090000	601000	1030000	1470000	4700000	5680000	2720000	2810000	2250000	2640000	1480000	1070000	625000	20926	Small ribosomal subunit protein uS3 n=1 Tax=Pseudomonas syringae pv. maculicola TaxID=59511 RepID=A0A3M2YZ01_PSEYM	Bacteria	Pseudomonadota	Gammaproteobacteria	Pseudomonadales	Pseudomonadaceae	Pseudomonas	Pseudomonas syringae group genomosp. 3
11455	86480	UniRef90_N8VT73	27	4	4	4260000	3900000	1850000	2070000	2130000	1520000	2490000	2030000	502000	1330000	3740000	2980000	2110000	2180000	2890000	5060000	4570000	3120000	2960000	2470000	20065	Phasin domain-containing protein n=11 Tax=Acinetobacter TaxID=469 RepID=N8VT73_9GAMM	Bacteria	Pseudomonadota	Gammaproteobacteria	Moraxellales	Moraxellaceae	Acinetobacter
11540	317594	UniRef90_A0A4Y4CW21	31	5	5	1130000	1540000	1210000	1160000	1340000	1380000	1580000	2090000	864000	1390000	923000	2120000	1290000	1460000	1550000	1270000	1090000	833000	1340000	1190000	27637	2-keto-4-pentenoate hydratase n=4 Tax=Zoogloeaceae TaxID=2008794 RepID=A0A4Y4CW21_ZOORA	Bacteria	Pseudomonadota	Betaproteobacteria	Rhodocyclales	Zoogloeaceae
11570	11939	UniRef100_A0AAD0SNR8	44	3	2	1900000	2470000	1410000	1630000	1370000	1630000	1740000	1280000	1330000	1330000	4800000	5270000	6710000	7460000	8270000	10200000	8310000	1970000	7790000	6380000	9948	RNA-binding protein n=1 Tax=Arcobacter suis CECT 7833 TaxID=663365 RepID=A0AAD0SNR8_9BACT	Bacteria	Campylobacterota	Epsilonproteobacteria	Campylobacterales	Arcobacteraceae	Arcobacter	Arcobacter suis
11570	32956	UniRef90_A0AAD0SNR8	44	3	2	1900000	2470000	1410000	1630000	1370000	1630000	1740000	1280000	1330000	1330000	4800000	5270000	6710000	7460000	8270000	10200000	8310000	1970000	7790000	6380000	9948	RNA-binding protein n=1 Tax=Arcobacter suis CECT 7833 TaxID=663365 RepID=A0AAD0SNR8_9BACT	Bacteria	Campylobacterota	Epsilonproteobacteria	Campylobacterales	Arcobacteraceae	Arcobacter	Arcobacter suis
11570	11995	UniRef100_A0AAE7B5K0	44	3	2	1900000	2470000	1410000	1630000	1370000	1630000	1740000	1280000	1330000	1330000	4800000	5270000	6710000	7460000	8270000	10200000	8310000	1970000	7790000	6380000	9962	RNA-binding protein n=1 Tax=Arcobacter venerupis TaxID=1054033 RepID=A0AAE7B5K0_9BACT	Bacteria	Campylobacterota	Epsilonproteobacteria	Campylobacterales	Arcobacteraceae	Arcobacter	Arcobacter venerupis
11574	18768	UniRef100_A0A412ZK03	28	4	3	1240000	3130000	3560000	1850000	3300000	3810000	1570000	3780000	2840000	2310000	3310000	2130000	2320000	2890000	2870000	3190000	3360000	3450000	4090000	4000000	16928	Hsp20/alpha crystallin family protein n=1 Tax=Phocaeicola dorei TaxID=357276 RepID=A0A412ZK03_9BACT	Bacteria	Bacteroidota	Bacteroidia	Bacteroidales	Bacteroidaceae	Phocaeicola	Phocaeicola dorei
11574	18767	UniRef100_A0A415BVU9	28	4	3	1240000	3130000	3560000	1850000	3300000	3810000	1570000	3780000	2840000	2310000	3310000	2130000	2320000	2890000	2870000	3190000	3360000	3450000	4090000	4000000	16972	Hsp20/alpha crystallin family protein n=1 Tax=Phocaeicola vulgatus TaxID=821 RepID=A0A415BVU9_PHOVU	Bacteria	Bacteroidota	Bacteroidia	Bacteroidales	Bacteroidaceae	Phocaeicola	Phocaeicola vulgatus
11574	18769	UniRef100_A0A0P0M4X7	28	4	3	1240000	3130000	3560000	1850000	3300000	3810000	1570000	3780000	2840000	2310000	3310000	2130000	2320000	2890000	2870000	3190000	3360000	3450000	4090000	4000000	16942	Heat-shock protein n=12 Tax=Phocaeicola TaxID=909656 RepID=A0A0P0M4X7_PHOVU	Bacteria	Bacteroidota	Bacteroidia	Bacteroidales	Bacteroidaceae	Phocaeicola
11574	18770	UniRef100_UPI0020914C73	28	4	3	1240000	3130000	3560000	1850000	3300000	3810000	1570000	3780000	2840000	2310000	3310000	2130000	2320000	2890000	2870000	3190000	3360000	3450000	4090000	4000000	16914	Hsp20/alpha crystallin family protein n=1 Tax=Phocaeicola vulgatus TaxID=821 RepID=UPI0020914C73	Bacteria	Bacteroidota	Bacteroidia	Bacteroidales	Bacteroidaceae	Phocaeicola	Phocaeicola vulgatus
11576	31672	UniRef90_A0A5C7VW33	30	5	4	12800000	20700000	27300000	23900000	24900000	29600000	11400000	15200000	22700000	27700000	9850000	44300000	23800000	30300000	36000000	41700000	46700000	9370000	12800000	20500000	16791	OmpA family protein (Fragment) n=1 Tax=Ottowia sp. TaxID=1898956 RepID=A0A5C7VW33_9BURK	Bacteria	Pseudomonadota	Betaproteobacteria	Burkholderiales	Comamonadaceae	Ottowia	Ottowia sp.
11612	37869	UniRef90_A1TJ12	38	4	2	1290000	1470000	1370000	877000	1100000	1160000	647000	763000	837000	1160000	639000	340000	636000	437000	576000	610000	1170000	433000	474000	306000	12075	Large ribosomal subunit protein uL22 n=190 Tax=root TaxID=1 RepID=RL22_PARC0
11644	58625	UniRef90_A0A1E5UCH6	33	5	5	3730000	5050000	2960000	1840000	2610000	2730000	1420000	2280000	1290000	2230000	352000	248000	134000	196000	463000	553000	327000	35400	293000	229000	19271	Ferritin n=4 Tax=root TaxID=1 RepID=A0A1E5UCH6_9FLAO
11653	59682	UniRef90_A0A173RH49	17	4	4	3610000	5300000	4080000	3090000	4440000	3360000	3510000	4320000	4820000	5620000	4500000	4460000	3370000	2470000	2110000	7870000	4990000	3700000	7620000	10300000	41022	Purine nucleoside receptor A n=8 Tax=Oscillospiraceae TaxID=216572 RepID=A0A173RH49_9FIRM	Bacteria	Bacillota	Clostridia	Eubacteriales	Oscillospiraceae
11710	85154	UniRef90_P02790	15	4	4	232000	651000	1480000	645000	145000	174000	121000	496000	871000	1110000	2530000	5280000	3710000	1500000	1680000	6820000	6860000	2110000	1900000	2440000	51676	Hemopexin n=27 Tax=Simiiformes TaxID=314293 RepID=HEMO_HUMAN	Eukaryota	Chordata	Mammalia	Primates
11710	680779	P02790|HEMO_HUMAN	15	4	4	232000	651000	1480000	645000	145000	174000	121000	496000	871000	1110000	2530000	5280000	3710000	1500000	1680000	6820000	6860000	2110000	1900000	2440000	51676	Hemopexin OS=Homo sapiens OX=9606 GN=HPX PE=1 SV=2	Eukaryota	Chordata	Mammalia	Primates	Hominidae	Homo	Homo sapiens
11727	87465	UniRef90_D4K0E7	13	5	2	905000	677000	738000	515000	410000	328000	369000	444000	959000	1040000	979000	1390000	695000	866000	1210000	1280000	1160000	389000	2210000	3310000	48949	ABC-type sugar transport system periplasmic component n=8 Tax=Faecalibacterium TaxID=216851 RepID=D4K0E7_9FIRM	Bacteria	Bacillota	Clostridia	Eubacteriales	Oscillospiraceae	Faecalibacterium
11754	136861	UniRef90_UPI0005A631D6	58	3	3	19300000	23400000	16300000	15800000	12800000	14900000	15300000	17900000	15500000	24500000	10800000	14500000	15200000	9100000	9280000	18000000	18200000	5400000	15700000	13500000	6758	major outer membrane lipoprotein n=1 Tax=Escherichia coli TaxID=562 RepID=UPI0005A631D6	Bacteria	Pseudomonadota	Gammaproteobacteria	Enterobacterales	Enterobacteriaceae	Escherichia	Escherichia coli
11786	265370	UniRef90_A0A3C0P0Y1	9	5	2	838000	698000	737000	467000	784000	718000	313000	577000	577000	1190000	927000	1470000	1350000	1200000	1100000	1450000	1650000	476000	1380000	1680000	78520	Glutamine synthetase n=1 Tax=Lachnospiraceae bacterium TaxID=1898203 RepID=A0A3C0P0Y1_9FIRM	Bacteria	Bacillota	Clostridia	Eubacteriales	Lachnospiraceae		Lachnospiraceae bacterium
11802	317260	UniRef90_A0A2H9U911	22	5	3	857000	1020000	1030000	883000	563000	539000	444000	481000	486000	535000	675000	2400000	2850000	1080000	989000	868000	400000	287000	1100000	702000	29929	Succinate--CoA ligase [ADP-forming] subunit alpha n=8 Tax=Gammaproteobacteria TaxID=1236 RepID=A0A2H9U911_9GAMM	Bacteria	Pseudomonadota	Gammaproteobacteria
11802	317261	UniRef90_A0A1S2D772	22	5	3	857000	1020000	1030000	883000	563000	539000	444000	481000	486000	535000	675000	2400000	2850000	1080000	989000	868000	400000	287000	1100000	702000	29898	Succinate--CoA ligase [ADP-forming] subunit alpha n=8 Tax=Gammaproteobacteria TaxID=1236 RepID=A0A1S2D772_AERSO	Bacteria	Pseudomonadota	Gammaproteobacteria
11812	320384	UniRef90_Q6FCL0	31	2	2	404000	501000	2170000	2240000	1220000	1520000	511000	721000	880000	1140000	4350000	8270000	8280000	4930000	5980000	6010000	8290000	4100000	1360000	1960000	8451	Small ribosomal subunit protein bS21 n=259 Tax=root TaxID=1 RepID=RS21_ACIAD
11812	320386	UniRef90_D4XRZ3	23	2	2	404000	501000	2170000	2240000	1220000	1520000	511000	721000	880000	1140000	4350000	8270000	8280000	4930000	5980000	6010000	8290000	4100000	1360000	1960000	11474	Small ribosomal subunit protein bS21 n=5 Tax=Acinetobacter TaxID=469 RepID=D4XRZ3_ACIHA	Bacteria	Pseudomonadota	Gammaproteobacteria	Moraxellales	Moraxellaceae	Acinetobacter
11828	451013	UniRef90_A0A891LTQ0	40	6	3	3750000	4690000	6110000	3100000	4140000	4610000	2560000	3510000	5590000	6620000	6030000	5210000	4600000	6860000	5450000	9070000	10100000	4580000	6170000	6100000	17211	2S albumin n=1 Tax=Anacardium occidentale TaxID=171929 RepID=A0A891LTQ0_ANAOC	Eukaryota	Streptophyta	Magnoliopsida	Sapindales	Anacardiaceae	Anacardium	Anacardium occidentale
11834	505560	UniRef90_A0A0Q5UJB4	26	4	3	1400000	1370000	2510000	1960000	1100000	1870000	902000	1020000	1300000	1180000	1220000	3210000	2700000	1760000	2810000	3500000	3440000	875000	812000	817000	15349	Large ribosomal subunit protein uL22 n=7 Tax=Flavobacterium TaxID=237 RepID=A0A0Q5UJB4_9FLAO	Bacteria	Bacteroidota	Flavobacteriia	Flavobacteriales	Flavobacteriaceae	Flavobacterium
11834	505561	UniRef90_A0AAC9CCB7	26	4	3	1400000	1370000	2510000	1960000	1100000	1870000	902000	1020000	1300000	1180000	1220000	3210000	2700000	1760000	2810000	3500000	3440000	875000	812000	817000	15256	50S ribosomal protein L22 n=2 Tax=Flavobacterium TaxID=237 RepID=A0AAC9CCB7_9FLAO	Bacteria	Bacteroidota	Flavobacteriia	Flavobacteriales	Flavobacteriaceae	Flavobacterium
11834	505562	UniRef90_G8X729	26	4	3	1400000	1370000	2510000	1960000	1100000	1870000	902000	1020000	1300000	1180000	1220000	3210000	2700000	1760000	2810000	3500000	3440000	875000	812000	817000	15257	Large ribosomal subunit protein uL22 n=56 Tax=cellular organisms TaxID=131567 RepID=G8X729_FLACA
11834	505563	UniRef90_A0A3P3WG14	26	4	3	1400000	1370000	2510000	1960000	1100000	1870000	902000	1020000	1300000	1180000	1220000	3210000	2700000	1760000	2810000	3500000	3440000	875000	812000	817000	15445	Large ribosomal subunit protein uL22 n=2 Tax=Flavobacterium TaxID=237 RepID=A0A3P3WG14_9FLAO	Bacteria	Bacteroidota	Flavobacteriia	Flavobacteriales	Flavobacteriaceae	Flavobacterium
11834	505564	UniRef90_A5FMZ5	26	4	3	1400000	1370000	2510000	1960000	1100000	1870000	902000	1020000	1300000	1180000	1220000	3210000	2700000	1760000	2810000	3500000	3440000	875000	812000	817000	15445	Large ribosomal subunit protein uL22 n=98 Tax=Flavobacteriaceae TaxID=49546 RepID=RL22_FLAJ1	Bacteria	Bacteroidota	Flavobacteriia	Flavobacteriales	Flavobacteriaceae
11856	34048	UniRef100_A0AA96DWG0	47	6	3	1560000	1640000	1290000	1270000	1210000	684000	915000	2370000	1010000	1170000	1620000	696000	640000	783000	1340000	1100000	979000	1530000	2560000	2770000	14169	Flagellar assembly protein FliW n=2 Tax=Arcobacteraceae TaxID=2808963 RepID=A0AA96DWG0_9BACT	Bacteria	Campylobacterota	Epsilonproteobacteria	Campylobacterales	Arcobacteraceae
11856	34049	UniRef100_UPI0021B5F7A3	47	6	3	1560000	1640000	1290000	1270000	1210000	684000	915000	2370000	1010000	1170000	1620000	696000	640000	783000	1340000	1100000	979000	1530000	2560000	2770000	14126	flagellar assembly protein FliW n=1 Tax=Aliarcobacter cryaerophilus TaxID=28198 RepID=UPI0021B5F7A3	Bacteria	Campylobacterota	Epsilonproteobacteria	Campylobacterales	Arcobacteraceae	Aliarcobacter	Aliarcobacter cryaerophilus
11856	34051	UniRef100_UPI00112F454C	47	6	3	1560000	1640000	1290000	1270000	1210000	684000	915000	2370000	1010000	1170000	1620000	696000	640000	783000	1340000	1100000	979000	1530000	2560000	2770000	14154	flagellar assembly protein FliW n=1 Tax=Aliarcobacter cryaerophilus TaxID=28198 RepID=UPI00112F454C	Bacteria	Campylobacterota	Epsilonproteobacteria	Campylobacterales	Arcobacteraceae	Aliarcobacter	Aliarcobacter cryaerophilus
11856	34052	UniRef100_A0AA46S1J9	47	6	3	1560000	1640000	1290000	1270000	1210000	684000	915000	2370000	1010000	1170000	1620000	696000	640000	783000	1340000	1100000	979000	1530000	2560000	2770000	14168	Flagellar assembly protein FliW n=1 Tax=Aliarcobacter cryaerophilus TaxID=28198 RepID=A0AA46S1J9_9BACT	Bacteria	Campylobacterota	Epsilonproteobacteria	Campylobacterales	Arcobacteraceae	Aliarcobacter	Aliarcobacter cryaerophilus
11856	34054	UniRef100_A0AA96DCM0	47	6	3	1560000	1640000	1290000	1270000	1210000	684000	915000	2370000	1010000	1170000	1620000	696000	640000	783000	1340000	1100000	979000	1530000	2560000	2770000	14153	Flagellar assembly protein FliW n=1 Tax=Arcobacter sp. AZ-2023 TaxID=3074453 RepID=A0AA96DCM0_9BACT	Bacteria	Campylobacterota	Epsilonproteobacteria	Campylobacterales	Arcobacteraceae	Arcobacter	Arcobacter sp. AZ-2023
11856	34055	UniRef100_A0AA96I3A5	47	6	3	1560000	1640000	1290000	1270000	1210000	684000	915000	2370000	1010000	1170000	1620000	696000	640000	783000	1340000	1100000	979000	1530000	2560000	2770000	14199	Flagellar assembly protein FliW n=1 Tax=Arcobacter sp. AZ-2023 TaxID=3074453 RepID=A0AA96I3A5_9BACT	Bacteria	Campylobacterota	Epsilonproteobacteria	Campylobacterales	Arcobacteraceae	Arcobacter	Arcobacter sp. AZ-2023
11856	34056	UniRef100_A0A7G9LNY3	47	6	3	1560000	1640000	1290000	1270000	1210000	684000	915000	2370000	1010000	1170000	1620000	696000	640000	783000	1340000	1100000	979000	1530000	2560000	2770000	14185	Flagellar assembly protein FliW n=1 Tax=Aliarcobacter cryaerophilus TaxID=28198 RepID=A0A7G9LNY3_9BACT	Bacteria	Campylobacterota	Epsilonproteobacteria	Campylobacterales	Arcobacteraceae	Aliarcobacter	Aliarcobacter cryaerophilus
11856	34057	UniRef100_A0A2S9TPQ7	47	6	3	1560000	1640000	1290000	1270000	1210000	684000	915000	2370000	1010000	1170000	1620000	696000	640000	783000	1340000	1100000	979000	1530000	2560000	2770000	14197	Flagellar biosynthesis protein FliW n=1 Tax=Aliarcobacter cryaerophilus TaxID=28198 RepID=A0A2S9TPQ7_9BACT	Bacteria	Campylobacterota	Epsilonproteobacteria	Campylobacterales	Arcobacteraceae	Aliarcobacter	Aliarcobacter cryaerophilus
11856	34058	UniRef90_A0A7G9LNY3	47	6	3	1560000	1640000	1290000	1270000	1210000	684000	915000	2370000	1010000	1170000	1620000	696000	640000	783000	1340000	1100000	979000	1530000	2560000	2770000	14185	Flagellar assembly protein FliW n=4 Tax=Arcobacteraceae TaxID=2808963 RepID=A0A7G9LNY3_9BACT	Bacteria	Campylobacterota	Epsilonproteobacteria	Campylobacterales	Arcobacteraceae
11856	34059	UniRef100_UPI0021B6BF61	47	6	3	1560000	1640000	1290000	1270000	1210000	684000	915000	2370000	1010000	1170000	1620000	696000	640000	783000	1340000	1100000	979000	1530000	2560000	2770000	14154	flagellar assembly protein FliW n=1 Tax=Aliarcobacter cryaerophilus TaxID=28198 RepID=UPI0021B6BF61	Bacteria	Campylobacterota	Epsilonproteobacteria	Campylobacterales	Arcobacteraceae	Aliarcobacter	Aliarcobacter cryaerophilus
11856	34060	UniRef100_UPI0021B43B7E	47	6	3	1560000	1640000	1290000	1270000	1210000	684000	915000	2370000	1010000	1170000	1620000	696000	640000	783000	1340000	1100000	979000	1530000	2560000	2770000	14156	flagellar assembly protein FliW n=1 Tax=Aliarcobacter cryaerophilus TaxID=28198 RepID=UPI0021B43B7E	Bacteria	Campylobacterota	Epsilonproteobacteria	Campylobacterales	Arcobacteraceae	Aliarcobacter	Aliarcobacter cryaerophilus
11859	34865	UniRef100_A0AA95KWK9	13	6	5	739000	654000	725000	876000	320000	574000	355000	845000	1260000	1080000	492000	568000	561000	818000	1380000	1370000	614000	824000	1440000	1450000	63004	SusD/RagB family nutrient-binding outer membrane lipoprotein n=1 Tax=Phocaeicola dorei TaxID=357276 RepID=A0AA95KWK9_9BACT	Bacteria	Bacteroidota	Bacteroidia	Bacteroidales	Bacteroidaceae	Phocaeicola	Phocaeicola dorei
11859	34866	UniRef100_UPI00033D0193	13	6	5	739000	654000	725000	876000	320000	574000	355000	845000	1260000	1080000	492000	568000	561000	818000	1380000	1370000	614000	824000	1440000	1450000	63044	SusD/RagB family nutrient-binding outer membrane lipoprotein n=1 Tax=Phocaeicola dorei TaxID=357276 RepID=UPI00033D0193	Bacteria	Bacteroidota	Bacteroidia	Bacteroidales	Bacteroidaceae	Phocaeicola	Phocaeicola dorei
11859	34870	UniRef100_I9FQ93	13	6	5	739000	654000	725000	876000	320000	574000	355000	845000	1260000	1080000	492000	568000	561000	818000	1380000	1370000	614000	824000	1440000	1450000	63131	Susd and RagB outer membrane lipoprotein n=3 Tax=Phocaeicola dorei TaxID=357276 RepID=I9FQ93_9BACT	Bacteria	Bacteroidota	Bacteroidia	Bacteroidales	Bacteroidaceae	Phocaeicola	Phocaeicola dorei
11859	34874	UniRef100_UPI00111117D0	13	6	5	739000	654000	725000	876000	320000	574000	355000	845000	1260000	1080000	492000	568000	561000	818000	1380000	1370000	614000	824000	1440000	1450000	63104	SusD/RagB family nutrient-binding outer membrane lipoprotein n=1 Tax=Phocaeicola dorei TaxID=357276 RepID=UPI00111117D0	Bacteria	Bacteroidota	Bacteroidia	Bacteroidales	Bacteroidaceae	Phocaeicola	Phocaeicola dorei
11859	34878	UniRef100_UPI00123109FE	13	6	5	739000	654000	725000	876000	320000	574000	355000	845000	1260000	1080000	492000	568000	561000	818000	1380000	1370000	614000	824000	1440000	1450000	63016	SusD/RagB family nutrient-binding outer membrane lipoprotein n=1 Tax=Phocaeicola dorei TaxID=357276 RepID=UPI00123109FE	Bacteria	Bacteroidota	Bacteroidia	Bacteroidales	Bacteroidaceae	Phocaeicola	Phocaeicola dorei
11859	34880	UniRef100_A0A1Y4PSQ4	13	6	5	739000	654000	725000	876000	320000	574000	355000	845000	1260000	1080000	492000	568000	561000	818000	1380000	1370000	614000	824000	1440000	1450000	63032	SusD/RagB family nutrient-binding outer membrane lipoprotein n=2 Tax=Phocaeicola dorei TaxID=357276 RepID=A0A1Y4PSQ4_9BACT	Bacteria	Bacteroidota	Bacteroidia	Bacteroidales	Bacteroidaceae	Phocaeicola	Phocaeicola dorei
11859	34867	UniRef100_I8ZX97	13	6	5	739000	654000	725000	876000	320000	574000	355000	845000	1260000	1080000	492000	568000	561000	818000	1380000	1370000	614000	824000	1440000	1450000	63053	SusD/RagB family nutrient-binding outer membrane lipoprotein n=2 Tax=Phocaeicola vulgatus TaxID=821 RepID=I8ZX97_PHOVU	Bacteria	Bacteroidota	Bacteroidia	Bacteroidales	Bacteroidaceae	Phocaeicola	Phocaeicola vulgatus
11859	34868	UniRef100_UPI0022E1F3F2	13	6	5	739000	654000	725000	876000	320000	574000	355000	845000	1260000	1080000	492000	568000	561000	818000	1380000	1370000	614000	824000	1440000	1450000	63137	SusD/RagB family nutrient-binding outer membrane lipoprotein n=1 Tax=Phocaeicola vulgatus TaxID=821 RepID=UPI0022E1F3F2	Bacteria	Bacteroidota	Bacteroidia	Bacteroidales	Bacteroidaceae	Phocaeicola	Phocaeicola vulgatus
11859	34869	UniRef100_UPI001C24E343	13	6	5	739000	654000	725000	876000	320000	574000	355000	845000	1260000	1080000	492000	568000	561000	818000	1380000	1370000	614000	824000	1440000	1450000	63008	SusD/RagB family nutrient-binding outer membrane lipoprotein n=1 Tax=Phocaeicola vulgatus TaxID=821 RepID=UPI001C24E343	Bacteria	Bacteroidota	Bacteroidia	Bacteroidales	Bacteroidaceae	Phocaeicola	Phocaeicola vulgatus
11859	34871	UniRef100_UPI001585B367	13	6	5	739000	654000	725000	876000	320000	574000	355000	845000	1260000	1080000	492000	568000	561000	818000	1380000	1370000	614000	824000	1440000	1450000	63056	SusD/RagB family nutrient-binding outer membrane lipoprotein n=1 Tax=Phocaeicola vulgatus TaxID=821 RepID=UPI001585B367	Bacteria	Bacteroidota	Bacteroidia	Bacteroidales	Bacteroidaceae	Phocaeicola	Phocaeicola vulgatus
11859	34872	UniRef100_A0A414HJL7	13	6	5	739000	654000	725000	876000	320000	574000	355000	845000	1260000	1080000	492000	568000	561000	818000	1380000	1370000	614000	824000	1440000	1450000	63025	SusD and RagB-like outer membrane lipoprotein n=1 Tax=Phocaeicola vulgatus TaxID=821 RepID=A0A414HJL7_PHOVU	Bacteria	Bacteroidota	Bacteroidia	Bacteroidales	Bacteroidaceae	Phocaeicola	Phocaeicola vulgatus
11859	34873	UniRef100_A0A5P3ANK4	13	6	5	739000	654000	725000	876000	320000	574000	355000	845000	1260000	1080000	492000	568000	561000	818000	1380000	1370000	614000	824000	1440000	1450000	63065	SusD/RagB family nutrient-binding outer membrane lipoprotein n=2 Tax=Phocaeicola vulgatus TaxID=821 RepID=A0A5P3ANK4_PHOVU	Bacteria	Bacteroidota	Bacteroidia	Bacteroidales	Bacteroidaceae	Phocaeicola	Phocaeicola vulgatus
11859	34875	UniRef100_UPI001C015B83	13	6	5	739000	654000	725000	876000	320000	574000	355000	845000	1260000	1080000	492000	568000	561000	818000	1380000	1370000	614000	824000	1440000	1450000	63081	SusD/RagB family nutrient-binding outer membrane lipoprotein n=1 Tax=Phocaeicola vulgatus TaxID=821 RepID=UPI001C015B83	Bacteria	Bacteroidota	Bacteroidia	Bacteroidales	Bacteroidaceae	Phocaeicola	Phocaeicola vulgatus
11859	34876	UniRef100_A0A0P0M0Z4	13	6	5	739000	654000	725000	876000	320000	574000	355000	845000	1260000	1080000	492000	568000	561000	818000	1380000	1370000	614000	824000	1440000	1450000	63026	Lipoprotein n=7 Tax=Phocaeicola TaxID=909656 RepID=A0A0P0M0Z4_PHOVU	Bacteria	Bacteroidota	Bacteroidia	Bacteroidales	Bacteroidaceae	Phocaeicola
11859	34877	UniRef100_UPI0004DA8CB3	13	6	5	739000	654000	725000	876000	320000	574000	355000	845000	1260000	1080000	492000	568000	561000	818000	1380000	1370000	614000	824000	1440000	1450000	63022	SusD/RagB family nutrient-binding outer membrane lipoprotein n=1 Tax=Phocaeicola vulgatus TaxID=821 RepID=UPI0004DA8CB3	Bacteria	Bacteroidota	Bacteroidia	Bacteroidales	Bacteroidaceae	Phocaeicola	Phocaeicola vulgatus
11859	34879	UniRef100_UPI001C2338A0	13	6	5	739000	654000	725000	876000	320000	574000	355000	845000	1260000	1080000	492000	568000	561000	818000	1380000	1370000	614000	824000	1440000	1450000	63061	SusD/RagB family nutrient-binding outer membrane lipoprotein n=1 Tax=Phocaeicola vulgatus TaxID=821 RepID=UPI001C2338A0	Bacteria	Bacteroidota	Bacteroidia	Bacteroidales	Bacteroidaceae	Phocaeicola	Phocaeicola vulgatus
11859	34881	UniRef100_UPI00189BD52D	13	6	5	739000	654000	725000	876000	320000	574000	355000	845000	1260000	1080000	492000	568000	561000	818000	1380000	1370000	614000	824000	1440000	1450000	63038	SusD/RagB family nutrient-binding outer membrane lipoprotein n=1 Tax=Phocaeicola vulgatus TaxID=821 RepID=UPI00189BD52D	Bacteria	Bacteroidota	Bacteroidia	Bacteroidales	Bacteroidaceae	Phocaeicola	Phocaeicola vulgatus
11859	34882	UniRef100_A0A412VUP7	13	6	5	739000	654000	725000	876000	320000	574000	355000	845000	1260000	1080000	492000	568000	561000	818000	1380000	1370000	614000	824000	1440000	1450000	63030	SusD/RagB family nutrient-binding outer membrane lipoprotein n=2 Tax=Phocaeicola TaxID=909656 RepID=A0A412VUP7_PHOVU	Bacteria	Bacteroidota	Bacteroidia	Bacteroidales	Bacteroidaceae	Phocaeicola
11859	34883	UniRef100_A0A3E4JVN8	13	6	5	739000	654000	725000	876000	320000	574000	355000	845000	1260000	1080000	492000	568000	561000	818000	1380000	1370000	614000	824000	1440000	1450000	63024	SusD/RagB family nutrient-binding outer membrane lipoprotein n=1 Tax=Phocaeicola vulgatus TaxID=821 RepID=A0A3E4JVN8_PHOVU	Bacteria	Bacteroidota	Bacteroidia	Bacteroidales	Bacteroidaceae	Phocaeicola	Phocaeicola vulgatus
11890	59907	UniRef90_D1AP23	6	3	3	1430000	1690000	1770000	1240000	348000	370000	617000	1090000	2030000	2790000	209000	159000	119000	241000	249000	1450000	1010000	192000	1160000	1300000	67221	NADH dehydrogenase (Quinone) n=2 Tax=Sebaldella TaxID=32068 RepID=D1AP23_SEBTE	Bacteria	Fusobacteriota	Fusobacteriia	Fusobacteriales	Leptotrichiaceae	Sebaldella
11891	59965	UniRef90_A0A1E5UBA1	5	5	5	2910000	3030000	923000	1790000	1220000	956000	1260000	1370000	758000	1770000	652000	772000	720000	502000	325000	1070000	569000	415000	762000	622000	104106	4-alpha-glucanotransferase n=4 Tax=root TaxID=1 RepID=A0A1E5UBA1_9FLAO
11909	62163	UniRef90_D1PBK0	28	4	3	4740000	1580000	1460000	3370000	1300000	456000	1840000	138000	5630000	3720000	1750000	1410000	1840000	1980000	2990000	2760000	3230000	2050000	5100000	2260000	20492	Outer membrane protein beta-barrel domain-containing protein n=4 Tax=Prevotellaceae TaxID=171552 RepID=D1PBK0_9BACT	Bacteria	Bacteroidota	Bacteroidia	Bacteroidales	Prevotellaceae
11925	65307	UniRef90_A0A357TPH7	23	3	3	2710000	3410000	4780000	2670000	3350000	4130000	2110000	4210000	3390000	3620000	4280000	4890000	3470000	6350000	5120000	6520000	7580000	6780000	4940000	7850000	13034	Large ribosomal subunit protein bL12 n=14 Tax=Eubacteriales TaxID=186802 RepID=A0A357TPH7_9FIRM	Bacteria	Bacillota	Clostridia	Eubacteriales
11937	68757	UniRef90_UPI000B6D6CB6	21	4	2	655000	463000	1090000	1040000	1070000	370000	218000	1200000	398000	724000	1200000	3870000	3070000	3450000	3890000	2390000	3030000	1370000	1070000	1160000	20039	2 3 4 5-tetrahydropyridine-2 6-dicarboxylate N-succinyltransferase n=1 Tax=Acinetobacter baumannii TaxID=470 RepID=UPI000B6D6CB6	Bacteria	Pseudomonadota	Gammaproteobacteria	Moraxellales	Moraxellaceae	Acinetobacter	Acinetobacter baumannii
11954	85181	UniRef90_A0A081UV02	17	5	5	707000	1100000	918000	715000	504000	572000	511000	609000	989000	1370000	907000	788000	902000	690000	878000	1410000	1370000	1540000	307000	355000	43137	Acetate kinase n=48 Tax=Gammaproteobacteria TaxID=1236 RepID=A0A081UV02_AERHY	Bacteria	Pseudomonadota	Gammaproteobacteria
11964	88102	UniRef90_P07597	65	5	5	2910000	2090000	2880000	1950000	1590000	2820000	1210000	1800000	7460000	6180000	5550000	11800000	18400000	11200000	10000000	25300000	15000000	3540000	3730000	3300000	12301	Non-specific lipid-transfer protein 1 n=2 Tax=Hordeum vulgare TaxID=4513 RepID=NLTP1_HORVU	Eukaryota	Streptophyta	Magnoliopsida	Poales	Poaceae	Hordeum	Hordeum vulgare
11974	93537	UniRef90_A0A374EY60	20	6	3	343000	1480000	1190000	1660000	2040000	1290000	909000	1840000	2360000	2520000	3960000	2180000	1880000	1530000	448000	2460000	2360000	3150000	3240000	3140000	43304	LPXTG cell wall anchor domain-containing protein n=9 Tax=Ruminococcus TaxID=1263 RepID=A0A374EY60_9FIRM	Bacteria	Bacillota	Clostridia	Eubacteriales	Oscillospiraceae	Ruminococcus
12001	187436	UniRef90_A0A9E0GPH2	40	6	6	1490000	2100000	1330000	1590000	987000	1280000	2330000	4150000	3120000	2930000	712000	983000	1720000	335000	634000	2630000	2130000	507000	447000	366000	20038	Rubrerythrin family protein n=1 Tax=Veillonella sp. TaxID=1926307 RepID=A0A9E0GPH2_9FIRM	Bacteria	Bacillota	Negativicutes	Veillonellales	Veillonellaceae	Veillonella	Veillonella sp.
12030	317173	UniRef90_A0A4Y4CX91	20	7	4	3470000	5110000	2060000	856000	1040000	3060000	1670000	1310000	778000	891000	2060000	4410000	3640000	2960000	6270000	4290000	4160000	1590000	3460000	2880000	51912	Glutamine synthetase n=9 Tax=Pseudomonadota TaxID=1224 RepID=A0A4Y4CX91_ZOORA	Bacteria	Pseudomonadota
12043	343791	UniRef90_A0A363CZD8	24	6	5	597000	1340000	1310000	389000	455000	459000	396000	1140000	1010000	834000	638000	1410000	1710000	758000	1130000	3080000	2240000	787000	1280000	1080000	32315	Biotin synthase n=4 Tax=Arcobacteraceae TaxID=2808963 RepID=A0A363CZD8_9BACT	Bacteria	Campylobacterota	Epsilonproteobacteria	Campylobacterales	Arcobacteraceae
12050	396972	UniRef90_A0A217EFW8	11	4	3	112000	308000	713000	352000	241000	427000	262000	601000	226000	381000	1060000	2490000	2660000	1790000	1890000	2360000	2050000	1290000	999000	720000	49000	NADH-quinone oxidoreductase subunit F n=1 Tax=Acinetobacter apis TaxID=1229165 RepID=A0A217EFW8_9GAMM	Bacteria	Pseudomonadota	Gammaproteobacteria	Moraxellales	Moraxellaceae	Acinetobacter	Acinetobacter apis
12077	581648	UniRef90_UPI00294ADEFF	5	3	2	1120000	1690000	1360000	1260000	933000	1090000	871000	1540000	1770000	2080000	1610000	1370000	1410000	624000	1730000	1960000	1750000	1230000	2560000	2640000	63583	Mfa1 family fimbria major subunit n=1 Tax=Segatella copri TaxID=165179 RepID=UPI00294ADEFF	Bacteria	Bacteroidota	Bacteroidia	Bacteroidales	Prevotellaceae	Segatella	Segatella copri
12077	581655	UniRef90_A0AA92TVG6	5	3	2	1120000	1690000	1360000	1260000	933000	1090000	871000	1540000	1770000	2080000	1610000	1370000	1410000	624000	1730000	1960000	1750000	1230000	2560000	2640000	64733	Fimbrial subunit protein C-terminal domain-containing protein n=1 Tax=Segatella copri TaxID=165179 RepID=A0AA92TVG6_9BACT	Bacteria	Bacteroidota	Bacteroidia	Bacteroidales	Prevotellaceae	Segatella	Segatella copri
12088	35463	UniRef100_UPI001FD0E164	36	5	3	9820000	12500000	10500000	10000000	4080000	5060000	5430000	8470000	8770000	9390000	6410000	5250000	5510000	3670000	4360000	9070000	11800000	4790000	3970000	3930000	13426	50S ribosomal protein L20 n=1 Tax=Aeromonas veronii TaxID=654 RepID=UPI001FD0E164	Bacteria	Pseudomonadota	Gammaproteobacteria	Aeromonadales	Aeromonadaceae	Aeromonas	Aeromonas veronii
12088	35464	UniRef100_UPI00214F2800	28	4	2	7360000	9720000	8870000	7770000	3220000	4010000	4130000	7580000	7200000	7810000	5430000	4910000	4830000	3280000	3880000	8070000	10400000	4050000	3320000	3710000	13455	50S ribosomal protein L20 n=1 Tax=Aeromonas caviae TaxID=648 RepID=UPI00214F2800	Bacteria	Pseudomonadota	Gammaproteobacteria	Aeromonadales	Aeromonadaceae	Aeromonas	Aeromonas caviae
12088	35465	UniRef100_A0A175VEM6	28	4	2	7360000	9720000	8870000	7770000	3220000	4010000	4130000	7580000	7200000	7810000	5430000	4910000	4830000	3280000	3880000	8070000	10400000	4050000	3320000	3710000	13398	Large ribosomal subunit protein bL20 n=1 Tax=Aeromonas enteropelogenes TaxID=29489 RepID=A0A175VEM6_AEREN	Bacteria	Pseudomonadota	Gammaproteobacteria	Aeromonadales	Aeromonadaceae	Aeromonas	Aeromonas enteropelogenes
12088	35466	UniRef100_A0A081LQD5	28	4	2	7360000	9720000	8870000	7770000	3220000	4010000	4130000	7580000	7200000	7810000	5430000	4910000	4830000	3280000	3880000	8070000	10400000	4050000	3320000	3710000	13427	Large ribosomal subunit protein bL20 n=5 Tax=Aeromonas TaxID=642 RepID=A0A081LQD5_AERCA	Bacteria	Pseudomonadota	Gammaproteobacteria	Aeromonadales	Aeromonadaceae	Aeromonas
12088	35467	UniRef90_A0KKP6	28	4	2	7360000	9720000	8870000	7770000	3220000	4010000	4130000	7580000	7200000	7810000	5430000	4910000	4830000	3280000	3880000	8070000	10400000	4050000	3320000	3710000	13426	Large ribosomal subunit protein bL20 n=35 Tax=Gammaproteobacteria TaxID=1236 RepID=RL20_AERHH	Bacteria	Pseudomonadota	Gammaproteobacteria
12088	35468	UniRef100_A0KKP6	28	4	2	7360000	9720000	8870000	7770000	3220000	4010000	4130000	7580000	7200000	7810000	5430000	4910000	4830000	3280000	3880000	8070000	10400000	4050000	3320000	3710000	13426	Large ribosomal subunit protein bL20 n=17 Tax=Gammaproteobacteria TaxID=1236 RepID=RL20_AERHH	Bacteria	Pseudomonadota	Gammaproteobacteria
12110	61441	UniRef90_A0A0N0IVD8	30	5	3	7020000	7820000	3530000	3450000	906000	1500000	3620000	6260000	1670000	2160000	671000	1040000	922000	757000	829000	1140000	1190000	565000	974000	779000	14032	Small ribosomal subunit protein uS13 n=188 Tax=root TaxID=1 RepID=A0A0N0IVD8_CHRID
12121	64057	UniRef90_UPI001A9B5F08	25	3	3	3450000	5310000	2260000	4640000	4990000	6200000	3150000	2200000	7130000	3570000	6760000	2240000	4100000	7950000	6580000	4570000	3850000	1740000	8720000	6690000	15521	hypothetical protein n=1 Tax=Faecalibacterium sp. Marseille-Q3530 TaxID=2758403 RepID=UPI001A9B5F08	Bacteria	Bacillota	Clostridia	Eubacteriales	Oscillospiraceae	Faecalibacterium	Faecalibacterium sp. Marseille-Q3530
12130	66469	UniRef90_Q03403	50	3	3	3780000	4910000	7230000	4710000	1430000	2730000	1860000	5350000	6450000	5860000	6810000	6550000	7500000	8280000	5270000	10700000	3610000	6490000	8840000	10900000	14284	Trefoil factor 2 n=12 Tax=Simiiformes TaxID=314293 RepID=TFF2_HUMAN	Eukaryota	Chordata	Mammalia	Primates
12130	607919	Q03403|TFF2_HUMAN	50	3	3	3780000	4910000	7230000	4710000	1430000	2730000	1860000	5350000	6450000	5860000	6810000	6550000	7500000	8280000	5270000	10700000	3610000	6490000	8840000	10900000	14284	Trefoil factor 2 OS=Homo sapiens OX=9606 GN=TFF2 PE=1 SV=2	Eukaryota	Chordata	Mammalia	Primates	Hominidae	Homo	Homo sapiens
12138	71218	UniRef90_A0A7Y5MWQ6	34	5	2	3030000	1080000	861000	1490000	202000	269000	160000	60900	1570000	1930000	744000	477000	582000	666000	534000	1430000	1430000	307000	1530000	1320000	20051	Bifunctional 4-hydroxy-2-oxoglutarate aldolase/2-dehydro-3-deoxy-phosphogluconate aldolase n=1 Tax=Bacteroides uniformis TaxID=820 RepID=A0A7Y5MWQ6_BACUN	Bacteria	Bacteroidota	Bacteroidia	Bacteroidales	Bacteroidaceae	Bacteroides	Bacteroides uniformis
12146	85731	UniRef90_A0A139K5A1	11	5	5	1300000	2090000	1370000	872000	1340000	1490000	1200000	1590000	1780000	2530000	496000	352000	447000	1180000	959000	1140000	1130000	1040000	1470000	1850000	61119	SusD family protein n=3 Tax=root TaxID=1 RepID=A0A139K5A1_BACUN
12187	267894	UniRef90_UPI0026F06EE2	38	7	5	2400000	2190000	3310000	2410000	1680000	1570000	569000	1990000	2840000	2810000	1420000	2660000	2160000	1820000	2640000	3100000	3410000	9330000	2820000	2700000	27568	hypothetical protein n=2 Tax=Ruminococcus TaxID=1263 RepID=UPI0026F06EE2	Bacteria	Bacillota	Clostridia	Eubacteriales	Oscillospiraceae	Ruminococcus
12195	343565	UniRef90_A0A4Y4CT81	42	5	5	1870000	2160000	1360000	1660000	1680000	1720000	2680000	2680000	1250000	2910000	3290000	5320000	3790000	3110000	3670000	4740000	4930000	2990000	3140000	4060000	18062	Phasin domain-containing protein n=5 Tax=Zoogloeaceae TaxID=2008794 RepID=A0A4Y4CT81_ZOORA	Bacteria	Pseudomonadota	Betaproteobacteria	Rhodocyclales	Zoogloeaceae
12202	397527	UniRef90_Q6F868	42	6	2	360000	431000	496000	731000	778000	504000	527000	435000	748000	1450000	1270000	1240000	1740000	1420000	1430000	1450000	2180000	689000	529000	924000	13437	Large ribosomal subunit protein bL20 n=278 Tax=root TaxID=1 RepID=RL20_ACIAD
12208	451154	UniRef90_A0A975SCT4	38	5	3	3240000	4070000	4150000	2250000	2850000	3550000	1900000	2870000	3250000	4400000	2490000	1730000	2250000	2760000	2400000	3340000	3240000	2070000	4060000	3460000	12817	Large ribosomal subunit protein bL12 n=1 Tax=Collinsella sp. zg1085 TaxID=2844380 RepID=A0A975SCT4_9ACTN	Bacteria	Actinomycetota	Coriobacteriia	Coriobacteriales	Coriobacteriaceae	Collinsella	Collinsella sp. zg1085
12209	451156	UniRef90_E0RV83	15	3	3	3990000	4950000	3100000	3930000	2570000	1760000	1500000	1850000	3840000	5030000	245000	176000	568000	386000	330000	237000	601000	516000	888000	608000	27982	2-hydroxyglutaryl-CoA dehydratase activator HgdC n=13 Tax=Butyrivibrio TaxID=830 RepID=E0RV83_BUTPB	Bacteria	Bacillota	Clostridia	Eubacteriales	Lachnospiraceae	Butyrivibrio
12209	451157	UniRef90_A0A3D2TPJ3	15	3	3	3990000	4950000	3100000	3930000	2570000	1760000	1500000	1850000	3840000	5030000	245000	176000	568000	386000	330000	237000	601000	516000	888000	608000	28059	Activase n=2 Tax=Clostridia TaxID=186801 RepID=A0A3D2TPJ3_9FIRM	Bacteria	Bacillota	Clostridia
12222	72981	UniRef90_UPI0013A5D49F	11	7	5	6850000	8160000	10800000	5550000	1350000	2870000	3760000	8830000	10600000	11700000	8780000	12400000	9480000	5230000	8220000	12900000	4990000	7160000	14100000	15200000	106689	LOW QUALITY PROTEIN: uncharacterized protein LOC107319244 n=1 Tax=Coturnix japonica TaxID=93934 RepID=UPI0013A5D49F	Eukaryota	Chordata	Aves	Galliformes	Phasianidae	Coturnix	Coturnix japonica
12254	114047	UniRef90_A0A142X574	17	4	2	612000	794000	1560000	785000	192000	456000	391000	2160000	970000	1070000	754000	1580000	844000	1280000	1210000	1120000	909000	1750000	1470000	1270000	33961	Glyceraldehyde-3-phosphate dehydrogenase n=1 Tax=Planctomyces sp. SH-PL14 TaxID=1632864 RepID=A0A142X574_9PLAN	Bacteria	Planctomycetota	Planctomycetia	Planctomycetales	Planctomycetaceae	Planctomyces	Planctomyces sp. SH-PL14
12376	88920	UniRef90_A0A174V5H0	15	5	3	562000	500000	603000	101000	411000	574000	276000	271000	399000	234000	440000	544000	620000	1130000	543000	677000	954000	0	494000	374000	49140	serine--tRNA ligase n=40 Tax=Bacillota TaxID=1239 RepID=A0A174V5H0_9FIRM	Bacteria	Bacillota
12498	63238	UniRef90_A0A1V2M519	11	5	2	1500000	2110000	398000	792000	324000	602000	1000000	123000	1040000	1720000	1840000	1270000	2050000	988000	771000	1990000	1930000	331000	3430000	1220000	43369	Phosphoglycerate kinase n=2 Tax=unclassified Candidatus Epulonipiscium TaxID=2628445 RepID=A0A1V2M519_9FIRM	Bacteria	Bacillota	Clostridia	Eubacteriales	Lachnospiraceae	Candidatus Epulonipiscium
12517	84108	UniRef90_UPI0003B5FFEC	18	5	4	3920000	4210000	17900000	14000000	6210000	6370000	880000	1390000	5350000	8210000	2220000	2240000	3620000	2870000	2090000	4470000	4440000	759000	3230000	2930000	35448	OmpA family protein n=1 Tax=Denitrificimonas caeni TaxID=521720 RepID=UPI0003B5FFEC	Bacteria	Pseudomonadota	Gammaproteobacteria	Pseudomonadales	Pseudomonadaceae	Denitrificimonas	Denitrificimonas caeni
12526	88592	UniRef90_A0A0E0L4A9	5	3	3	546000	3240000	1160000	823000	1620000	621000	907000	4320000	548000	456000	860000	1120000	1260000	1030000	1210000	876000	1410000	2830000	477000	535000	80363	Protein kinase domain-containing protein n=1 Tax=Oryza punctata TaxID=4537 RepID=A0A0E0L4A9_ORYPU	Eukaryota	Streptophyta	Magnoliopsida	Poales	Poaceae	Oryza	Oryza punctata
[truncated: 3,819 more rows]

## Sheet: GLOBAL_ONE_PER_GROUP
Protein Group	Protein ID	Name	Coverage (%)	#Peptides	#Unique	HP_1212_1	HP_1212_2	HP_2002_1	HP_2002_2	HP_2401_1	HP_2401_2	HP_2911_1	HP_2911_2	HP_3101_1	HP_3101_2	UT_2911_1	UT_2302_1	UT_2302_2	UT_2401_1	UT_2401_2	UT_2702_1	UT_2702_2	UT_2911_2	UT_0512_1	UT_0512_2	Avg. Mass	Description	Superkingdom	Phylum	Class	Order	Family	Genus	Species
[truncated: 3,003 more rows]

[truncated: 21 more sheets: NORM FACT PER SAMPLE, MICROBES, MICROBES_ONE_PER_GROUP, HS, HS_ONE_PER_GROUP, HS relative abundances, HS heatmap raw data, HS STRING COMB ANNOTATIONS, STRING - GO molecular function, STRING - GO cellular component, STRING - KO pathways, STRING - Diseases gene assoc, STRING - Tissue expression, STRING - Reactome pathway, Pathogens Barlett et al., Human gut microbiome, Tax Composition Phylum level, Tax Composition Family level, Human Protein Atlas, Categories_WW_proteins …]
